# Supplementary material for: Transcriptional Response of Virus-Infected Cassava and Identification of Putative Sources of Resistance for Cassava Brown Streak Disease
Source: PLoS One. 2014 May 20;9(5):e96642. doi: 10.1371/journal.pone.0096642 (PMC4028184; doi:10.1371/journal.pone.0096642)
Supplement: Table S2 — All expressed genes detected by RNA-Seq in healthy and CBSV infected susceptible Albert and resistant Kaleso cassava varieties. The ten most expressed genes are highlighted in red. (XLSX) [file pone.0096642.s002.xlsx]

## Sheet: Sheet1
ID	best arabidopsis TAIR10 hit name		best arabidopsis TAIR10 hit symbol	best arabidopsis TAIR10 hit defline	albert_RPKM	Albert_CBVS_RPKM	Kaleso_control.RPKM	Kaleso_CBSV_RPKM
cassava4.1_017170m|PACid:17963041	AT1G67090	1	RBCS1A	ribulose bisphosphate carboxylase small chain 1A	17150.9	19968.8	9110.1	6107.95
cassava4.1_018756m|PACid:17973443	AT1G79040	1	PSBR	photosystem II subunit R	11351.5	8157.2	7329.54	5159.34
cassava4.1_017372m|PACid:17963042	AT5G38410	1		Ribulose bisphosphate carboxylase (small chain) family protein	8923.89	10545.2	4423.04	3120.07
cassava4.1_019184m|PACid:17990354	AT3G62410	1	CP12,CP12-2	CP12 domain-containing protein 2	7457.52	4879.82	4609.52	4190.52
cassava4.1_018011m|PACid:17990428	AT3G59440	1		Calcium-binding EF-hand family protein	7173.6	6343.31	8321.15	2742.34
cassava4.1_020882m|PACid:17967267					6434.99	2654.13	9549.99	952.823
cassava4.1_019294m|PACid:17982184	AT4G39260	3	ATGRP8,CCR1,GR-RBP8,GRP8	cold, circadian rhythm, and RNA binding 1	5825.24	4285.27	6169.76	3768.96
cassava4.1_018001m|PACid:17990425	AT3G59440	1		Calcium-binding EF-hand family protein	5289.33	4645.46	5619.72	3027.62
cassava4.1_017243m|PACid:17990746	AT5G38430	1		Ribulose bisphosphate carboxylase (small chain) family protein	4794.26	6544.95	4880.83	3018.4
cassava4.1_020516m|PACid:17980769					4767.13	5587.87	5804.15	2619.17
cassava4.1_020863m|PACid:17987185	AT3G15353	1	ATMT3,MT3	metallothionein 3	4469.36	38368.4	19633.4	26944.7
cassava4.1_018917m|PACid:17965849	AT2G30570	1	PSBW	photosystem II reaction center W	4404.2	3778.67	2936.91	2034.65
cassava4.1_017865m|PACid:17965465	AT1G80920	1	J8	Chaperone DnaJ-domain superfamily protein	4292.69	3723.41	5987.53	1741.89
cassava4.1_018525m|PACid:17981113	AT1G20693	2	HMG BETA 1,HMGB2,NFD02,NFD2	high mobility group B2	4273.95	4301.16	5298.36	3762.59
cassava4.1_017966m|PACid:17990347	AT3G62550	1		Adenine nucleotide alpha hydrolases-like superfamily protein	4227.08	3875.98	5682	3244.96
cassava4.1_020537m|PACid:17981978	AT3G09390	1	ATMT-1,ATMT-K,MT2A	metallothionein 2A	4080.69	9182.41	6724.57	7127.05
cassava4.1_030348m|PACid:17982170	AT4G12800	1	PSAL	photosystem I subunit l	3954.03	3831.66	2797.45	1867.58
cassava4.1_018334m|PACid:17980808	AT1G55670	1	PSAG	photosystem I subunit G	3782	3725.9	2607.32	2229.55
cassava4.1_017705m|PACid:17973574	AT1G76100	1	PETE1	plastocyanin 1	3599.7	4654.36	2839.46	1713.42
cassava4.1_019990m|PACid:17962201					3542.15	6603.47	2642.44	9894.02
cassava4.1_020156m|PACid:17980037	AT1G66240	1	ATATX1,ATX1	homolog of anti-oxidant 1	3515.04	1149.38	3021.58	3529.35
cassava4.1_020818m|PACid:17984945					3341.76	676.28	1099.78	85.7284
cassava4.1_014216m|PACid:17993099	AT1G06680	1	OE23,OEE2,PSBP-1,PSII-P	photosystem II subunit P-1	3291.29	3325.41	2439.18	1518.5
cassava4.1_018107m|PACid:17969146	AT1G68630	1		PLAC8 family protein	3271.85	2928.26	3003.01	1847.23
cassava4.1_018733m|PACid:17978398	AT2G03440	1	ATNRP1,NRP1	nodulin-related protein 1	3267.67	2380.84	2351.18	1148.07
cassava4.1_015521m|PACid:17989273	AT4G05180	1	PSBQ,PSBQ-2,PSII-Q	photosystem II subunit Q-2	3262.26	3210.6	3143.74	1619.6
cassava4.1_018584m|PACid:17983716	AT3G16140	1	PSAH-1	photosystem I subunit H-1	3254.32	3212.58	2880.67	1584.58
cassava4.1_010561m|PACid:17967257	AT4G26530	2		Aldolase superfamily protein	3163.5	2406.04	3004.97	1351.41
cassava4.1_020236m|PACid:17964399	AT1G76640	1		Calcium-binding EF-hand family protein	3061.83	2230.33	2847.72	1075.69
cassava4.1_018544m|PACid:17984333	AT2G20260	1	PSAE-2	photosystem I subunit E-2	3015.91	2812.98	2775.28	1656.05
cassava4.1_018497m|PACid:17962461	AT1G60950	1	ATFD2,FED A	2Fe-2S ferredoxin-like superfamily protein	2996.56	6875.02	4508.83	3735.99
cassava4.1_018093m|PACid:17991585	AT1G53540	1		HSP20-like chaperones superfamily protein	2855.66	389.877	561.89	411.124
cassava4.1_016411m|PACid:17961900	AT1G03130	1	PSAD-2	photosystem I subunit D-2	2545.19	2340.21	1648.46	1007.04
cassava4.1_008965m|PACid:17977017	AT1G12900	1	GAPA-2	glyceraldehyde 3-phosphate dehydrogenase A subunit 2	2450.37	2993.66	1706.73	1315.02
cassava4.1_019328m|PACid:17990711	AT2G06520	1	PSBX	photosystem II subunit X	2422.76	1879.28	1455.99	837.995
cassava4.1_018274m|PACid:17960050					2351.09	1177.59	1770.61	560.805
cassava4.1_017088m|PACid:17964336	AT3G27830	1	RPL12,RPL12-A	ribosomal protein L12-A	2340.23	1852.5	1367.75	938.375
cassava4.1_019693m|PACid:17968674					2309.53	1904.82	1953.34	1156.21
cassava4.1_020799m|PACid:17988149					2291.71	3913.52	2338.11	2274.82
cassava4.1_016751m|PACid:17985542	AT5G23750	2		Remorin family protein	2270.13	1598.38	1844.25	760.099
cassava4.1_015621m|PACid:17990093	AT2G16600	1	ROC3	rotamase CYP 3	2261.1	2021.51	3057.89	3093.57
cassava4.1_014330m|PACid:17987681	AT5G10300	1	ATMES5,HNL,MES5	methyl esterase 5	2252.69	1124.85	884.197	1194.54
cassava4.1_013735m|PACid:17960921	AT1G44575	1	NPQ4,PSBS	Chlorophyll A-B binding family protein	2246.73	1892.69	1225.34	1226.17
cassava4.1_020069m|PACid:17989566	AT3G18280	1		Bifunctional inhibitor/lipid-transfer protein/seed storage 2S albumin superfamily protein	2216.13	2316.62	1759.68	1106.05
cassava4.1_017374m|PACid:17975566	AT2G46820	1	PSAP,PSI-P,PTAC8,TMP14	photosystem I P subunit	2196.9	1404.02	1425.81	806.827
cassava4.1_017096m|PACid:17984531	AT3G15360	1	ATHM4,ATM4,TRX-M4	thioredoxin M-type 4	2191.45	1417.69	1336.76	835.785
cassava4.1_019040m|PACid:17989403	AT2G30570	1	PSBW	photosystem II reaction center W	2161.07	1931.84	1514.52	949.791
cassava4.1_013714m|PACid:17989165	AT2G40100	1	LHCB4.3	light harvesting complex photosystem II	2146.17	1361.55	703.61	421.35
cassava4.1_010164m|PACid:17960545	AT4G39090	1	RD19,RD19A	Papain family cysteine protease	2139.96	1762.33	1568.89	2513.27
cassava4.1_017773m|PACid:17978534	AT4G01150	1			2089.92	1492.04	1029.78	662.058
cassava4.1_009650m|PACid:17962576	AT4G05320	2	UBQ10	polyubiquitin 10	2061.04	1134.55	1083.24	1556.82
cassava4.1_019275m|PACid:17982120	AT2G06520	1	PSBX	photosystem II subunit X	2057.17	1926.85	1556.31	935.602
cassava4.1_014868m|PACid:17988171	AT4G09650	1	ATPD	ATP synthase delta-subunit gene	2015.34	1832.14	1266.01	1120.89
cassava4.1_026576m|PACid:17962969	AT4G05320	4	UBQ10	polyubiquitin 10	1989.64	3209.02	2620.7	2126.96
cassava4.1_024108m|PACid:17969644	AT5G14320	1		Ribosomal protein S13/S18 family	1946.87	1773.41	1011.9	677.227
cassava4.1_017298m|PACid:17974042	AT1G18730	1	NDF6	NDH dependent flow 6	1933.48	1756.35	1590.27	769.8
cassava4.1_015329m|PACid:17972424	AT3G56360	1			1883.28	415.124	786.29	269.876
cassava4.1_018056m|PACid:17983717	AT1G79850	1	CS17,PRPS17,RPS17	ribosomal protein S17	1843.87	1281.54	950.15	591.008
cassava4.1_017664m|PACid:17966477	AT4G37300	1	MEE59	maternal effect embryo arrest 59	1755.3	1073.56	2605.3	1603.41
cassava4.1_008668m|PACid:17959729	AT3G54050	1	HCEF1	high cyclic electron flow 1	1738.4	1884.34	1600.7	944.405
cassava4.1_016712m|PACid:17963429	AT1G67740	1	PSBY,YCF32	photosystem II BY	1706.32	1865.76	1092.57	876.224
cassava4.1_013044m|PACid:17973356	AT5G65730	1	XTH6	xyloglucan endotransglucosylase/hydrolase 6	1688.55	573.41	1004.34	541.489
cassava4.1_009477m|PACid:17977503	AT1G68010	1	ATHPR1,HPR	hydroxypyruvate reductase	1661.35	1923.04	1562.76	929.4
cassava4.1_019738m|PACid:17966768	AT1G51400	1		Photosystem II 5 kD protein	1654.49	1599.98	1222.41	798.655
cassava4.1_010324m|PACid:17966380	AT5G66190	1	ATLFNR1,FNR1	ferredoxin-NADP(+)-oxidoreductase 1	1638.91	1547.32	1365.64	897.175
cassava4.1_008894m|PACid:17973923	AT1G32060	1	PRK	phosphoribulokinase	1606.86	1442.03	1275.36	734.939
cassava4.1_009836m|PACid:17991543	AT4G04640	1	ATPC1	ATPase, F1 complex, gamma subunit protein	1604.35	1650.76	1275.52	806.617
cassava4.1_013684m|PACid:17991633	AT1G61520	3	LHCA3	photosystem I light harvesting complex gene 3	1598.8	1917.19	1163.56	1390.98
cassava4.1_016312m|PACid:17982044	AT1G03130	1	PSAD-2	photosystem I subunit D-2	1593.14	1511.76	925.226	981.363
cassava4.1_016854m|PACid:17962291	AT1G67740	1	PSBY,YCF32	photosystem II BY	1578.41	1495.8	1013.67	772.24
cassava4.1_019777m|PACid:17978069	AT5G40370	1		Glutaredoxin family protein	1575.47	2155.7	2257.98	4866.27
cassava4.1_008960m|PACid:17963056	AT1G12900	1	GAPA-2	glyceraldehyde 3-phosphate dehydrogenase A subunit 2	1538.67	1673.34	1146.22	1023.16
cassava4.1_001551m|PACid:17989836	AT2G22660	2		Protein of unknown function (duplicated DUF1399)	1525.89	118.792	789.432	1532.1
cassava4.1_019472m|PACid:17992394	AT2G38140	1	PSRP4	plastid-specific ribosomal protein 4	1499.8	1088.12	931.904	603.594
cassava4.1_010341m|PACid:17979257	AT1G20020	1	ATLFNR2,FNR2	ferredoxin-NADP(+)-oxidoreductase 2	1474.3	1248.45	1190.66	714.743
cassava4.1_018492m|PACid:17971684	AT2G20260	1	PSAE-2	photosystem I subunit E-2	1396.76	1591.51	1320.07	819.873
cassava4.1_025245m|PACid:17962019	AT3G16640	1	TCTP	translationally controlled tumor protein	1382.02	1693.96	1573.18	1028.8
cassava4.1_015744m|PACid:17991511	AT5G08410	1	FTRA2	ferredoxin/thioredoxin reductase subunit A (variable subunit) 2	1347.89	1227.27	880.53	630.557
cassava4.1_016266m|PACid:17984660	AT2G15890	1	MEE14	maternal effect embryo arrest 14	1312.57	1164.49	1085.62	739.474
cassava4.1_015104m|PACid:17960294	AT5G20700	1		Protein of unknown function (DUF581)	1312.27	1544.99	1645.44	778.391
cassava4.1_011470m|PACid:17992234	AT3G50820	1	OEC33,PSBO-2,PSBO2	photosystem II subunit O-2	1290.4	1732.41	1137.6	645.38
cassava4.1_014616m|PACid:17986938	AT1G18170	1		FKBP-like peptidyl-prolyl cis-trans isomerase family protein	1272.5	822.315	706.172	308.104
cassava4.1_013438m|PACid:17960412	AT4G35100	2	PIP2;7,PIP3,PIP3A,SIMIP	plasma membrane intrinsic protein 3	1259.28	610.758	1484.6	687.919
cassava4.1_016896m|PACid:17973119	AT5G56550	1	ATOXS3,OXS3	oxidative stress 3	1248.76	1225.27	1878.49	540.27
cassava4.1_008849m|PACid:17984172	AT1G32060	1	PRK	phosphoribulokinase	1246.05	1296.15	966.399	523.624
cassava4.1_015084m|PACid:17959846	AT2G25080	1	ATGPX1,GPX1	glutathione peroxidase 1	1225.34	885.418	708.327	562.694
cassava4.1_017913m|PACid:17963302	AT2G35370	1	GDCH	glycine decarboxylase complex H	1224.97	865.225	805.59	475.372
cassava4.1_015594m|PACid:17986098	AT3G56360	1			1212.44	72.2273	103.408	7.49297
cassava4.1_019891m|PACid:17965521	AT2G28740	1	HIS4	histone H4	1197.63	1033.81	1813.1	1201.9
cassava4.1_013294m|PACid:17980352	AT3G08940	2	LHCB4.2	light harvesting complex photosystem II	1194.72	1080.66	692.145	684.69
cassava4.1_018335m|PACid:17983842	AT1G08380	1	PSAO	photosystem I subunit O	1191.81	946.384	743.203	532.888
cassava4.1_007545m|PACid:17967513	AT1G07930	1		GTP binding Elongation factor Tu family protein	1172.17	1693.48	1643.2	1909.74
cassava4.1_020807m|PACid:17980184					1159.04	1080.8	1046.72	159.199
cassava4.1_019060m|PACid:17976523	AT1G30380	1	PSAK	photosystem I subunit K	1148.23	1263.55	748.786	503.688
cassava4.1_019396m|PACid:17981853	AT4G34190	1	37135	stress enhanced protein 1	1118.78	970.038	699.37	584.328
cassava4.1_016653m|PACid:17970062	AT3G07510	2			1112.99	1004.69	1253.88	609.928
cassava4.1_017711m|PACid:17965064	AT5G51010	1		Rubredoxin-like superfamily protein	1099.93	693.903	375.757	346.616
cassava4.1_017838m|PACid:17974112	AT4G22220	1	ATISU1,ISU1	SufE/NifU family protein	1092.49	1114.67	754.151	768.77
cassava4.1_016798m|PACid:17981356	AT5G06690	1	WCRKC1	WCRKC thioredoxin 1	1057.69	717.209	681.224	440.48
cassava4.1_017336m|PACid:17972948	AT2G03420	1			1034.35	639.283	676.127	388.972
cassava4.1_020510m|PACid:17983445	AT3G09390	1	ATMT-1,ATMT-K,MT2A	metallothionein 2A	1030.3	1493.43	1221.6	820.855
cassava4.1_010615m|PACid:17990770	AT3G45310	1		Cysteine proteinases superfamily protein	1024.15	936.888	1076.82	796.774
cassava4.1_017927m|PACid:17975688	AT4G01150	1			1006.22	736.386	762.09	527.98
cassava4.1_018250m|PACid:17962186	AT2G33450	1		Ribosomal L28 family	1001.41	816.726	552.156	478.873
cassava4.1_018702m|PACid:17970573	AT5G20650	1	COPT5	copper transporter 5	1000.55	269.396	657.114	1086.48
cassava4.1_011707m|PACid:17991540	AT4G04020	1	FIB	fibrillin	992.929	630.364	291.013	1475.55
cassava4.1_013374m|PACid:17966448	AT4G35100	1	PIP2;7,PIP3,PIP3A,SIMIP	plasma membrane intrinsic protein 3	991.523	124.24	304.81	223.523
cassava4.1_020972m|PACid:17978205	AT4G32260	1		ATPase, F0 complex, subunit B/B\', bacterial/chloroplast	985.796	1059.16	793.71	731.513
cassava4.1_019008m|PACid:17975884	AT5G02160	1			982.714	702.412	587.967	292.17
cassava4.1_018340m|PACid:17967685					977.058	2220.08	4342.26	805.889
cassava4.1_009143m|PACid:17961139	AT4G38970	1	FBA2	fructose-bisphosphate aldolase 2	961.388	1191.81	678.182	949.059
cassava4.1_017662m|PACid:17968055	AT4G38740	1	ROC1	rotamase CYP 1	958.006	850.557	1277.58	2528.62
cassava4.1_008825m|PACid:17989209	AT5G46110	1	APE2,TPT	Glucose-6-phosphate/phosphate translocator-related	951.519	985.27	698.555	502.543
cassava4.1_016685m|PACid:17973968	AT1G60010	1			940.142	1165.04	579.47	443.403
cassava4.1_012402m|PACid:17992541	AT5G01410	1	ATPDX1,ATPDX1.3,PDX1,PDX1.3,RSR4	Aldolase-type TIM barrel family protein	935.312	761.881	389.539	1284.59
cassava4.1_016223m|PACid:17963027	AT1G73885	1			924.742	801.689	477.568	403.764
cassava4.1_018059m|PACid:17963195	AT1G13950	1	ATELF5A-1,EIF-5A,EIF5A,ELF5A-1	eukaryotic elongation factor 5A-1	924.622	790.403	1051.93	1334.5
cassava4.1_018180m|PACid:17982756	AT3G53460	2	CP29	chloroplast RNA-binding protein 29	920.75	607.84	460.295	608.601
cassava4.1_019485m|PACid:17973928	AT2G05310	1			892.205	621.362	436.621	235.33
cassava4.1_019376m|PACid:17968503	AT5G17870	1	PSRP6	plastid-specific 50S ribosomal protein 6	887.03	783.794	513.099	536.177
cassava4.1_031316m|PACid:17961622	AT5G54600	1		Translation protein SH3-like family protein	882.752	676.194	493.815	407.709
cassava4.1_016443m|PACid:17985773	AT4G29110	1			878.724	1233.55	1056.93	530.576
cassava4.1_031025m|PACid:17986134	AT4G30960	1	ATCIPK6,CIPK6,SIP3,SNRK3.14	SOS3-interacting protein 3	877.179	878.716	641.545	574.689
cassava4.1_017918m|PACid:17990426	AT1G80920	1	J8	Chaperone DnaJ-domain superfamily protein	876.542	576.662	957.964	270.292
cassava4.1_018342m|PACid:17964478	AT2G24090	1		Ribosomal protein L35	875.053	709.114	498.605	422.564
cassava4.1_032774m|PACid:17976938	AT5G40960	1		Protein of unknown function (DUF 3339)	873.903	1203.82	892.681	497.577
cassava4.1_011842m|PACid:17966712	AT4G22890	2	PGR5-LIKE A	PGR5-LIKE A	872.391	702.451	593.13	385.07
cassava4.1_019773m|PACid:17971364	AT1G51400	1		Photosystem II 5 kD protein	866.813	807.989	692.057	461.65
cassava4.1_002307m|PACid:17988755	AT2G45290	1		Transketolase	858.152	983.955	745.368	631.173
cassava4.1_033993m|PACid:17986121	AT3G45980	1	H2B,HTB9	Histone superfamily protein	846.419	738.314	1190.29	930.647
cassava4.1_030195m|PACid:17971782	AT1G78070	1		Transducin/WD40 repeat-like superfamily protein	839.911	555.835	795.76	285.474
cassava4.1_017076m|PACid:17989847	AT5G58070	1	ATTIL,TIL	temperature-induced lipocalin	833.408	57.8162	252.934	437.303
cassava4.1_004607m|PACid:17979057	AT3G59010	1	PME61	pectin methylesterase 61	811.762	273.845	859.203	168.836
cassava4.1_009697m|PACid:17993198	AT1G09340	1	CRB,CSP41B	chloroplast RNA binding	811.188	1082.01	650.98	498.233
cassava4.1_017946m|PACid:17985004	AT1G48350	1		Ribosomal L18p/L5e family protein	809.277	634.355	448.717	293.048
cassava4.1_034450m|PACid:17989375	AT1G54500	1		Rubredoxin-like superfamily protein	808.362	846.92	606.384	355.475
cassava4.1_018220m|PACid:17977480	AT4G38580	1	ATFP6,FP6,HIPP26	farnesylated protein 6	807.916	913.2	1364.69	970.219
cassava4.1_003701m|PACid:17976954	AT3G20770	1	AtEIN3,EIN3	Ethylene insensitive 3 family protein	794.283	831.204	867.673	619.941
cassava4.1_018542m|PACid:17976690					789.899	641.886	632.387	472.776
cassava4.1_020194m|PACid:17992170	AT4G28240	1		Wound-responsive family protein	780.736	775.73	1360.2	523.38
cassava4.1_012357m|PACid:17980667	AT5G03380	1		Heavy metal transport/detoxification superfamily protein	767.26	562.657	1233.42	632.831
cassava4.1_012801m|PACid:17960518	AT1G76080	1	ATCDSP32,CDSP32	chloroplastic drought-induced stress protein of 32 kD	766.829	715.667	530.793	498.832
cassava4.1_011887m|PACid:17984175	AT1G48300	1			762.923	489.543	581.918	341.439
cassava4.1_015235m|PACid:17975737	AT4G09650	1	ATPD	ATP synthase delta-subunit gene	760.753	393.94	168.108	302.333
cassava4.1_007573m|PACid:17991605	AT5G10770	1		Eukaryotic aspartyl protease family protein	759.856	474.353	467.4	599.605
cassava4.1_016021m|PACid:17990682	AT3G26060	1	ATPRX Q	Thioredoxin superfamily protein	758.013	378.685	221.035	151.941
cassava4.1_015310m|PACid:17960165	AT5G05250	1			754.368	165.061	332.506	107.474
cassava4.1_017836m|PACid:17968179	AT5G65220	1		Ribosomal L29 family protein	748.833	516.475	367.938	314.166
cassava4.1_019559m|PACid:17964905	AT5G01650	1		Tautomerase/MIF superfamily protein	748.479	933.93	508.177	482.005
cassava4.1_015240m|PACid:17991367	AT4G37925	1	NDH-M	subunit NDH-M of NAD(P)H:plastoquinone dehydrogenase complex	748.314	648.957	464.544	326.12
cassava4.1_019309m|PACid:17961535	AT1G27970	1	NTF2B	nuclear transport factor 2B	744.103	1010.58	1027.72	666.27
cassava4.1_018914m|PACid:17986220	AT2G30570	1	PSBW	photosystem II reaction center W	738.294	770.7	633.847	380.819
cassava4.1_016269m|PACid:17976046	AT5G20630	1	ATGER3,GER3,GLP3,GLP3A,GLP3B	germin 3	737.533	287.845	250.087	135.304
cassava4.1_017598m|PACid:17971738	AT1G03600	1	PSB27	photosystem II family protein	734.767	857.409	612.805	382.486
cassava4.1_018129m|PACid:17960396	AT5G42190	1	ASK2,SKP1B	E3 ubiquitin ligase SCF complex subunit SKP1/ASK1 family protein	731.811	752.439	637.444	667.159
cassava4.1_012905m|PACid:17974533	AT1G08570	1	ACHT4	atypical CYS HIS rich thioredoxin 4	721.695	838.896	706.608	424.45
cassava4.1_017249m|PACid:17960504					719.616	683.857	1144.34	744.629
cassava4.1_017061m|PACid:17969704	AT1G70760	1	CRR23	inorganic carbon transport protein-related	718.986	664.315	483.203	410.805
cassava4.1_018216m|PACid:17966446	AT5G59030	1	COPT1	copper transporter 1	714.635	421.661	682.278	1018.56
cassava4.1_015635m|PACid:17984396	AT5G07020	1		proline-rich family protein	709.223	592.563	363.015	337.483
cassava4.1_012282m|PACid:17991472	AT1G05010	1	ACO4,EAT1,EFE	ethylene-forming enzyme	706.961	142.997	1406.16	150.147
cassava4.1_025594m|PACid:17984786	AT3G10985	1	ATWI-12,SAG20,WI12	senescence associated gene 20	706.619	375.201	876.23	230.362
cassava4.1_017276m|PACid:17993238	AT1G10630	1	ARFA1F,ATARFA1F	ADP-ribosylation factor A1F	702.863	673.545	604.983	1004.06
cassava4.1_019072m|PACid:17986077	AT2G21180	1			702.045	906.349	789.191	432.876
cassava4.1_014346m|PACid:17962826	AT1G25440	1		B-box type zinc finger protein with CCT domain	700.543	756.596	1060.6	638.587
cassava4.1_023382m|PACid:17975515	AT3G59780	1		Rhodanese/Cell cycle control phosphatase superfamily protein	692.983	724.834	701.236	498.852
cassava4.1_020512m|PACid:17975699	AT5G41761	1			692.482	694.863	1539.61	686.918
cassava4.1_017973m|PACid:17985926	AT1G65980	1	TPX1	thioredoxin-dependent peroxidase 1	685.539	795.02	847.292	595.576
cassava4.1_014115m|PACid:17985695	AT4G32260	1		ATPase, F0 complex, subunit B/B\', bacterial/chloroplast	685.328	420.45	243.339	369.994
cassava4.1_018392m|PACid:17981424	AT5G09570	1		Cox19-like CHCH family protein	683.143	558.451	568.569	846.506
cassava4.1_018814m|PACid:17965081	AT4G25050	1	ACP4	acyl carrier protein 4	682.464	485.671	430.539	251.419
cassava4.1_028474m|PACid:17984503	AT1G75390	1	AtbZIP44,bZIP44	basic leucine-zipper 44	681.538	604.615	666.994	868.315
cassava4.1_018507m|PACid:17969677	AT3G51030	1	ATTRX H1,ATTRX1,TRX1	thioredoxin H-type 1	680.123	306.392	331.32	767.342
cassava4.1_020374m|PACid:17980676	AT4G33640	1			679.993	656.358	417.423	380.748
cassava4.1_021142m|PACid:17970603	AT2G04700	1		ferredoxin thioredoxin reductase catalytic beta chain family protein	672.754	420.832	461.26	432.267
cassava4.1_014898m|PACid:17988583	AT2G33430	1	DAL,DAL1	differentiation and greening-like 1	671.038	657.481	608.485	549.954
cassava4.1_011009m|PACid:17982458	AT1G55910	1	ZIP11	zinc transporter 11 precursor	669.035	371.018	555.525	784.02
cassava4.1_014926m|PACid:17973765	AT3G54890	1	LHCA1	photosystem I light harvesting complex gene 1	666.741	449.299	309.731	569.097
cassava4.1_017755m|PACid:17979043	AT4G11600	1	ATGPX6,GPX6,LSC803,PHGPX	glutathione peroxidase 6	665.779	864.822	458.3	712.143
cassava4.1_028006m|PACid:17992566	AT5G65207	1			659.929	360.352	422.016	236.978
cassava4.1_018616m|PACid:17969765	AT2G44310	1		Calcium-binding EF-hand family protein	657.374	671.872	647.84	1017.48
cassava4.1_029851m|PACid:17969248	AT3G03150	1			656.107	275.881	305.305	224.241
cassava4.1_026789m|PACid:17960064	AT1G43670	1		Inositol monophosphatase family protein	654.117	446.056	648.042	229.387
cassava4.1_016224m|PACid:17975421	AT3G11660	1	NHL1	NDR1/HIN1-like 1	652.069	456.079	781.549	428.598
cassava4.1_010721m|PACid:17966013	AT1G64770	1	NDF2,NDH45	NDH-dependent cyclic electron flow 1	648.964	444.042	304.887	194.182
cassava4.1_015652m|PACid:17988177	AT1G35680	1		Ribosomal protein L21	643.684	537.711	323.666	224.388
cassava4.1_004263m|PACid:17968763	AT2G28000	1	CH-CPN60A,CPN60A,SLP	chaperonin-60alpha	642.882	782.531	511.861	529.563
cassava4.1_020471m|PACid:17974495					641.828	615.317	329.89	202.588
cassava4.1_016218m|PACid:17980981	AT1G73885	1			641.56	585.629	355.61	244.271
cassava4.1_017038m|PACid:17962835	AT1G68590	1		Ribosomal protein PSRP-3/Ycf65	639.831	503.232	340.354	286.557
cassava4.1_034179m|PACid:17977251	AT5G62360	1		Plant invertase/pectin methylesterase inhibitor superfamily protein	639.83	181.32	242.122	273.045
cassava4.1_018456m|PACid:17979162	AT2G17880	1		Chaperone DnaJ-domain superfamily protein	639.642	1188.5	885.65	622.269
cassava4.1_031236m|PACid:17972345	ATCG00020	1		photosystem II reaction center protein A	635.965	203.623	1325.03	156.817
cassava4.1_017561m|PACid:17967121	AT4G04330	1		Chaperonin-like RbcX protein	634.212	223.973	403.794	264.752
cassava4.1_016793m|PACid:17989304	AT2G15580	1		RING/U-box superfamily protein	631.164	1246.49	377.635	369.755
cassava4.1_015993m|PACid:17969256	AT3G54210	1		Ribosomal protein L17 family protein	629.71	542.808	412.625	270.025
cassava4.1_012458m|PACid:17963681	AT1G02560	1	CLPP5,NCLPP1,NCLPP5	nuclear encoded CLP protease 5	628.691	503.584	496.148	388.613
cassava4.1_016898m|PACid:17961784	AT4G15630	1		Uncharacterised protein family (UPF0497)	625.011	341.757	763.692	211.977
cassava4.1_019974m|PACid:17985793	AT2G24940	1	AtMAPR2,MAPR2	membrane-associated progesterone binding protein 2	624.689	792.242	723.327	509.967
cassava4.1_022467m|PACid:17962166	AT3G16640	1	TCTP	translationally controlled tumor protein	624.412	1063.94	758.962	617.785
cassava4.1_015909m|PACid:17984212	AT4G21860	3	MSRB2	methionine sulfoxide reductase B 2	623.538	467.766	323.567	285.627
cassava4.1_017934m|PACid:17990412	AT3G59440	1		Calcium-binding EF-hand family protein	623.254	649.343	616.856	354.546
cassava4.1_018755m|PACid:17961730	AT2G14880	1		SWIB/MDM2 domain superfamily protein	619.247	574.29	381.12	314.491
cassava4.1_019530m|PACid:17964633					614.461	13.0215	235.682	436.001
cassava4.1_016340m|PACid:17976284	AT4G17560	1		Ribosomal protein L19 family protein	612.922	489.902	438.298	282.633
cassava4.1_012916m|PACid:17965737	AT1G54780	1	TLP18.3	thylakoid lumen 18.3 kDa protein	612.303	749.949	410.054	322.451
cassava4.1_013405m|PACid:17960415	AT1G75460	1		ATP-dependent protease La (LON) domain protein	610.758	517.851	338.466	304.326
cassava4.1_013027m|PACid:17991905	AT1G07320	1	RPL4	ribosomal protein L4	607.647	495.558	299.161	199.762
cassava4.1_020210m|PACid:17966666	AT1G31812	1	ACBP,ACBP6	acyl-CoA-binding protein 6	606.675	597.967	786.432	799.793
cassava4.1_018823m|PACid:17969581	AT1G29070	1		Ribosomal protein L34	605.896	640.132	386.488	368.676
cassava4.1_013035m|PACid:17991234	AT2G26660	1	ATSPX2,SPX2	SPX domain gene 2	605.063	314.753	1301.76	778.199
cassava4.1_010438m|PACid:17963717	AT1G02305	1		Cysteine proteinases superfamily protein	604.625	605.802	487.394	327.574
cassava4.1_018563m|PACid:17966146	AT2G04520	1		Nucleic acid-binding, OB-fold-like protein	603.319	761.932	727.99	835.415
cassava4.1_017157m|PACid:17972690	AT5G58070	1	ATTIL,TIL	temperature-induced lipocalin	602.925	482.439	380.152	818.587
cassava4.1_019135m|PACid:17992089	AT4G10300	1		RmlC-like cupins superfamily protein	602.513	868.495	551.932	466.772
cassava4.1_014114m|PACid:17960296	AT1G19150	1	LHCA2*1,LHCA6	photosystem I light harvesting complex gene 6	601.086	387.231	285.297	197.315
cassava4.1_016715m|PACid:17961828	AT3G22840	1	ELIP,ELIP1	Chlorophyll A-B binding family protein	600.182	134.557	8.40773	1042.28
cassava4.1_014449m|PACid:17960887	AT5G24890	1			599.999	850.175	738.991	462.164
cassava4.1_013410m|PACid:17986338	AT2G30620	1		winged-helix DNA-binding transcription factor family protein	599.669	445.559	765.245	499.355
cassava4.1_018483m|PACid:17979571	AT3G45980	1	H2B,HTB9	Histone superfamily protein	593.132	403.11	728.247	698.264
cassava4.1_016342m|PACid:17978935	AT1G74970	1	RPS9,TWN3	ribosomal protein S9	589.593	432.568	206.106	276.842
cassava4.1_014765m|PACid:17982866	AT1G78630	1	emb1473	Ribosomal protein L13 family protein	588.846	500.852	384.341	313.315
cassava4.1_012588m|PACid:17977878	AT1G65230	1		Uncharacterized conserved protein (DUF2358)	588.691	498.547	474.018	253.631
cassava4.1_013201m|PACid:17978824	AT5G47110	1	LIL3:2	Chlorophyll A-B binding family protein	588.31	559.019	378.039	322.587
cassava4.1_017713m|PACid:17993193	AT3G26740	1	CCL	CCR-like	585.578	830.741	930.039	448.08
cassava4.1_019601m|PACid:17966641	AT4G27130	1		Translation initiation factor SUI1 family protein	584.751	626.431	675.665	481.259
cassava4.1_017446m|PACid:17982829	AT3G27160	1	GHS1	Ribosomal protein S21 family protein	584.458	495.275	382.25	263.012
cassava4.1_007238m|PACid:17992378	AT1G64660	1	ATMGL,MGL	methionine gamma-lyase	582.108	2127.85	1985.1	1173.94
cassava4.1_020673m|PACid:17981589	AT3G52420	1	ATOEP7,OEP7	outer envelope membrane protein 7	581.901	676.81	359.076	207.778
cassava4.1_034006m|PACid:17968007	AT4G17090	1	BAM3,BMY8,CT-BMY	chloroplast beta-amylase	581.423	736.726	253.56	403.177
cassava4.1_027763m|PACid:17969421	AT5G08410	1	FTRA2	ferredoxin/thioredoxin reductase subunit A (variable subunit) 2	579.129	505.548	357.36	236.12
cassava4.1_034462m|PACid:17977814	AT5G13510	1		Ribosomal protein L10 family protein	576.832	429.899	300.576	275.794
cassava4.1_013916m|PACid:17961619	AT3G61470	1	LHCA2	photosystem I light harvesting complex gene 2	575.416	332.631	416.183	339.792
cassava4.1_016077m|PACid:17980533	AT1G64510	1		Translation elongation factor EF1B/ribosomal protein S6 family protein	572.517	452.818	228.387	181.302
cassava4.1_018403m|PACid:17967323	AT2G04700	1		ferredoxin thioredoxin reductase catalytic beta chain family protein	572.327	417.793	399.962	305.114
cassava4.1_018952m|PACid:17969423	AT1G75350	1	emb2184	Ribosomal protein L31	571.807	509.735	470.804	362.771
cassava4.1_012915m|PACid:17964320	AT3G51730	1		saposin B domain-containing protein	569.605	682.13	627.086	633.511
cassava4.1_028531m|PACid:17969594	AT4G20360	1	ATRAB8D,ATRABE1B,RABE1b	RAB GTPase homolog E1B	569.217	524.649	342.493	332.121
cassava4.1_013452m|PACid:17975192	AT5G18130	1			565.717	665.374	592.903	535.296
cassava4.1_020839m|PACid:17971885	AT3G15353	1	ATMT3,MT3	metallothionein 3	563.704	15132	3332.91	38019.1
cassava4.1_018621m|PACid:17963905	AT3G45980	1	H2B,HTB9	Histone superfamily protein	559.753	533.443	798.128	746.175
cassava4.1_012074m|PACid:17990628	AT4G38690	1		PLC-like phosphodiesterases superfamily protein	558.363	542.968	595.521	173.818
cassava4.1_014095m|PACid:17987177	AT3G15190	1		chloroplast 30S ribosomal protein S20, putative	553.774	479.543	362.584	195.439
cassava4.1_010020m|PACid:17975868	AT4G36810	1	GGPS1	geranylgeranyl pyrophosphate synthase 1	551.905	380.283	250.014	261.547
cassava4.1_009395m|PACid:17991593	AT3G55800	1	SBPASE	sedoheptulose-bisphosphatase	549.598	643.415	504.563	238.891
cassava4.1_019423m|PACid:17967966	AT5G59320	1	LTP3	lipid transfer protein 3	546.438	397.308	531.255	399.375
cassava4.1_018587m|PACid:17962260	AT4G14890	1		2Fe-2S ferredoxin-like superfamily protein	546.109	812.57	564.772	327.107
cassava4.1_017785m|PACid:17979448	AT3G50685	1			544.016	517.973	302.355	173.944
cassava4.1_015159m|PACid:17962217	AT5G19140	1	AILP1,ATAILP1	Aluminium induced protein with YGL and LRDR motifs	543.379	762.324	598.586	451.286
cassava4.1_016963m|PACid:17978097	AT5G61640	1	ATMSRA1,PMSR1	peptidemethionine sulfoxide reductase 1	542.652	655.884	568.989	1328.96
cassava4.1_020023m|PACid:17980462	AT3G09860	1			541.633	572.756	596.517	534.347
cassava4.1_019655m|PACid:17981146					538.694	612.601	780.425	145.085
cassava4.1_013281m|PACid:17989399	AT3G04790	1		Ribose 5-phosphate isomerase, type A protein	538.237	399.112	269.795	219.254
cassava4.1_016205m|PACid:17982469	AT3G13120	1		Ribosomal protein S10p/S20e family protein	536.817	481.257	303.778	235.85
cassava4.1_008091m|PACid:17982942	AT1G64720	1	CP5	Polyketide cyclase/dehydrase and lipid transport superfamily protein	533.855	537.681	615.917	428.125
cassava4.1_013783m|PACid:17976156	AT3G44110	1	ATJ,ATJ3	DNAJ homologue 3	530.618	719.621	801.797	537.134
cassava4.1_020320m|PACid:17980070	AT3G61110	1	ARS27A,RS27A	ribosomal protein S27	530.198	865.135	727.614	495.053
cassava4.1_020754m|PACid:17977314	AT3G22210	1			529.379	520.519	469.234	282.806
cassava4.1_013444m|PACid:17978039	AT1G16880	1		uridylyltransferase-related	528.521	417.947	313.253	190.513
cassava4.1_034260m|PACid:17982989	AT1G80440	1		Galactose oxidase/kelch repeat superfamily protein	528.301	708.833	654.65	318.842
cassava4.1_018699m|PACid:17967965	AT5G59320	1	LTP3	lipid transfer protein 3	527.978	371.547	529.66	387.207
cassava4.1_012113m|PACid:17979995	AT3G59760	1	ATCS-C,OASC	O-acetylserine (thiol) lyase isoform C	527.712	517.033	387.333	439.32
cassava4.1_002593m|PACid:17990115	AT5G42270	1	FTSH5,VAR1	FtsH extracellular protease family	524.714	408.075	264.131	307.212
cassava4.1_012777m|PACid:17969094	AT3G01470	1	ATHB-1,ATHB1,HAT5,HB-1,HD-ZIP-1	homeobox 1	524.705	419.03	614.812	300.968
cassava4.1_012515m|PACid:17983567	AT3G29240	1		Protein of unknown function (DUF179)	523.617	462.521	286.91	209.022
cassava4.1_015820m|PACid:17971500	AT5G58250	1			521.861	528.051	473.808	319.201
cassava4.1_013711m|PACid:17969271	AT5G17170	1	ENH1	rubredoxin family protein	521.757	562.338	467.211	470.068
cassava4.1_016755m|PACid:17982784	AT1G53670	1	ATMSRB1,MSRB1	methionine sulfoxide reductase B 1	521.615	525.103	399.769	373.051
cassava4.1_019469m|PACid:17962016	AT4G15800	1	RALFL33	ralf-like 33	521.167	921.144	474.74	354.877
cassava4.1_020487m|PACid:17991485					520.468	236.454	567.558	182.607
cassava4.1_014554m|PACid:17970969	AT3G54420	1	ATCHITIV,ATEP3,CHIV,EP3	homolog of carrot EP3-3 chitinase	519.493	766.893	640.196	383.77
cassava4.1_006803m|PACid:17960670	AT2G39730	1	RCA	rubisco activase	519.09	721.143	332.202	414.223
cassava4.1_019037m|PACid:17964229	AT5G56600	1	PFN3,PRF3	profilin 3	517.605	710.352	603.74	627.934
cassava4.1_019691m|PACid:17969623	AT2G17880	1		Chaperone DnaJ-domain superfamily protein	517.288	497.803	428.969	81.8152
cassava4.1_015547m|PACid:17966986	AT5G58260	1		oxidoreductases, acting on NADH or NADPH, quinone or similar compound as acceptor	515.363	355.823	269.745	267.172
cassava4.1_017632m|PACid:17983059	AT1G50900	1		Ankyrin repeat family protein	514.129	371.794	322.238	188.147
cassava4.1_017775m|PACid:17961039	AT3G09980	1		Family of unknown function (DUF662)	512.712	363.656	530.264	347.71
cassava4.1_026834m|PACid:17966099	AT3G04550	1			511.544	419.272	254.373	302.261
cassava4.1_017969m|PACid:17985721	AT5G56550	1	ATOXS3,OXS3	oxidative stress 3	510.594	294.696	635.567	107.108
cassava4.1_018178m|PACid:17992832	AT2G47110	2	UBQ6	ubiquitin 6	510.118	880.039	354.941	423.329
cassava4.1_013852m|PACid:17967021	AT4G37470	1		alpha/beta-Hydrolases superfamily protein	509.576	492.075	820.709	555.697
cassava4.1_018417m|PACid:17981211	AT2G27030	3	ACAM-2,CAM5	calmodulin 5	509.181	672.992	713.131	884.071
cassava4.1_016248m|PACid:17992309	AT3G11660	1	NHL1	NDR1/HIN1-like 1	507.953	641.29	524.014	315.347
cassava4.1_007569m|PACid:17976151	AT2G16980	2		Major facilitator superfamily protein	506.071	98.0585	153.487	49.7306
cassava4.1_020547m|PACid:17964233					505.529	668.492	659.192	411.45
cassava4.1_017122m|PACid:17980209	AT5G13650	2		elongation factor family protein	504.374	495.743	315.119	340.75
cassava4.1_018561m|PACid:17982933	AT3G45980	1	H2B,HTB9	Histone superfamily protein	501.833	482.817	696.123	654.557
cassava4.1_020192m|PACid:17981214	AT5G24655	1	LSU4	response to low sulfur 4	500.768	677.989	1019.86	2523.92
cassava4.1_010832m|PACid:17982087	AT1G20020	1	ATLFNR2,FNR2	ferredoxin-NADP(+)-oxidoreductase 2	499.946	385.064	319.897	304.202
cassava4.1_019464m|PACid:17983903	AT5G02120	1	OHP	one helix protein	499.732	408.609	235.666	291.533
cassava4.1_009006m|PACid:17971563	AT3G07310	1		Protein of unknown function (DUF760)	497.511	423.379	491.572	305.609
cassava4.1_015589m|PACid:17976674	AT1G05190	1	emb2394	Ribosomal protein L6 family	496.362	337.381	263.916	187.687
cassava4.1_017239m|PACid:17985430	AT5G57345	1			494.805	401.219	273.956	241.904
cassava4.1_002703m|PACid:17993113	AT2G30950	1	FTSH2,VAR2	FtsH extracellular protease family	492.86	449.345	240.855	351.925
cassava4.1_019277m|PACid:17981447	AT3G05560	3		Ribosomal L22e protein family	491.221	688.782	652.574	605.312
cassava4.1_008677m|PACid:17961835	AT5G30510	1	ARRPS1,RPS1	ribosomal protein S1	486.203	440.281	351.405	267.388
cassava4.1_019522m|PACid:17961943	AT5G19190	1			485.004	182.301	395.843	192.256
cassava4.1_019108m|PACid:17991141	AT1G30380	1	PSAK	photosystem I subunit K	483.131	412.442	432.928	266.289
cassava4.1_011563m|PACid:17965167	AT1G14720	1	ATXTH28,EXGT-A2,XTH28,XTR2	xyloglucan endotransglucosylase/hydrolase 28	479.506	571.813	517.16	370.553
cassava4.1_010720m|PACid:17962524	AT3G63490	1		Ribosomal protein L1p/L10e family	479.477	458.616	284.75	294.385
cassava4.1_013986m|PACid:17973349	AT4G37790	1	HAT22	Homeobox-leucine zipper protein family	478.761	566.851	587.083	399.532
cassava4.1_008716m|PACid:17990773	AT3G14100	1		RNA-binding (RRM/RBD/RNP motifs) family protein	477.61	441.846	438.147	462.746
cassava4.1_019468m|PACid:17983825	AT5G55160	1	ATSUMO2,SUM2,SUMO 2,SUMO2	small ubiquitin-like modifier 2	477.335	620.551	583.606	443.785
cassava4.1_013467m|PACid:17963196	AT1G69490	1	ANAC029,ATNAP,NAP	NAC-like, activated by AP3/PI	476.551	619.675	770.388	640.716
cassava4.1_008263m|PACid:17965851	AT1G08550	2	AVDE1,NPQ1	non-photochemical quenching 1	476.352	322.837	258.071	224.084
cassava4.1_004514m|PACid:17976112	AT1G12820	1	AFB3	auxin signaling F-box 3	473.38	538.987	467.263	317.718
cassava4.1_013980m|PACid:17981260	AT1G45474	1	LHCA5	photosystem I light harvesting complex gene 5	472.986	391.77	229.752	115.638
cassava4.1_013187m|PACid:17967652	AT5G65730	1	XTH6	xyloglucan endotransglucosylase/hydrolase 6	472.383	114.515	382.248	135.962
cassava4.1_019347m|PACid:17976418					472.297	354.935	181.847	264.386
cassava4.1_016058m|PACid:17961751	AT5G43750	1	NDH18	NAD(P)H dehydrogenase 18	472.146	391.701	282.418	195.445
cassava4.1_017953m|PACid:17970671	AT5G20230	1	ATBCB,BCB,SAG14	blue-copper-binding protein	468.336	1123.74	283.962	595.509
cassava4.1_013561m|PACid:17965656	AT5G18130	1			467.743	537.114	414.691	348.168
cassava4.1_017046m|PACid:17960041	AT1G34000	1	OHP2	one-helix protein 2	465.525	317.085	180.566	154.22
cassava4.1_014452m|PACid:17982551	AT4G27990	1	ATYLMG1-2,YLMG1-2	YGGT family protein	464.987	594.522	362.742	412.816
cassava4.1_003020m|PACid:17989952	AT5G53450	1	ORG1	OBP3-responsive gene 1	464.909	89.2018	135.476	54.9559
cassava4.1_015824m|PACid:17964910	AT2G21530	1		SMAD/FHA domain-containing protein	463.239	303.946	289.193	171.044
cassava4.1_020671m|PACid:17982759	AT5G42300	1	UBL5	ubiquitin-like protein 5	462.423	602.416	690.753	653.509
cassava4.1_015685m|PACid:17966665	AT1G51100	1			461.891	396.078	295.926	180.033
cassava4.1_027463m|PACid:17972077	AT4G16380	2		Heavy metal transport/detoxification superfamily protein	461.686	457.873	513.965	275.15
cassava4.1_010081m|PACid:17991295	AT3G02040	1	SRG3	senescence-related gene 3	460.025	107.07	1402.89	256.304
cassava4.1_017399m|PACid:17992556	AT2G33750	2	ATPUP2,PUP2	purine permease 2	459.03	571.684	450.224	260.789
cassava4.1_006031m|PACid:17970936	AT1G63770	5		Peptidase M1 family protein	458.237	453.02	363.419	323.893
cassava4.1_011472m|PACid:17978101	AT4G24770	1	ATRBP31,ATRBP33,CP31,RBP31	31-kDa RNA binding protein	458.036	577.647	401.179	322.175
cassava4.1_020243m|PACid:17993115					457.92	423.05	405.042	371.849
cassava4.1_014094m|PACid:17978486	AT4G01310	1		Ribosomal L5P family protein	455.359	427.801	392.625	296.382
cassava4.1_026187m|PACid:17968958	AT3G25570	1		Adenosylmethionine decarboxylase family protein	453.6	528.617	454.082	495.872
cassava4.1_015022m|PACid:17963498	AT1G62780	1			452.96	363.786	397.364	223.172
cassava4.1_016766m|PACid:17961119	AT2G36145	1			449.821	449.587	314.29	231.483
cassava4.1_012195m|PACid:17968993	AT3G47470	1	CAB4,LHCA4	light-harvesting chlorophyll-protein complex I subunit A4	449.679	326.203	146.214	263.229
cassava4.1_005802m|PACid:17971132	AT3G27820	1	ATMDAR4,MDAR4	monodehydroascorbate reductase 4	449.006	405.083	305.05	215.979
cassava4.1_020576m|PACid:17961194	AT2G23090	1		Uncharacterised protein family SERF	448.813	549.693	808.286	418.069
cassava4.1_014893m|PACid:17970356	AT5G21920	1	ATYLMG2,YLMG2	YGGT family protein	447.905	426.929	214.298	193.716
cassava4.1_028182m|PACid:17993914	AT2G01870	1			447.564	380.75	286.846	174.536
cassava4.1_012583m|PACid:17975427	AT2G47140	1		NAD(P)-binding Rossmann-fold superfamily protein	447.368	647.016	853.428	544.309
cassava4.1_019197m|PACid:17971389	AT1G71950	1		Proteinase inhibitor, propeptide	446.589	238.411	189.9	326.151
cassava4.1_015438m|PACid:17979123	AT3G52960	1		Thioredoxin superfamily protein	446.214	421.708	251.565	186.217
cassava4.1_030779m|PACid:17988070	AT3G56970	1	BHLH038,ORG2	basic helix-loop-helix (bHLH) DNA-binding superfamily protein	445.515	0.361656	62.0988	3.04799
cassava4.1_019626m|PACid:17987763	AT5G54940	1		Translation initiation factor SUI1 family protein	440.669	278.599	511.469	440.03
cassava4.1_019242m|PACid:17967515	AT5G55620	1			438.647	555.289	704.648	233.828
cassava4.1_004393m|PACid:17960322	AT5G25630	1		Tetratricopeptide repeat (TPR)-like superfamily protein	438.528	394.671	334.516	243.761
cassava4.1_014379m|PACid:17965918	AT4G17900	1		PLATZ transcription factor family protein	438.477	555.993	542.785	284.908
cassava4.1_016240m|PACid:17968479	AT5G25610	1	ATRD22,RD22	BURP domain-containing protein	436.305	293.058	802.689	642.897
cassava4.1_018904m|PACid:17988878	AT3G60210	1		GroES-like family protein	436.107	371.276	302.878	270.959
cassava4.1_006931m|PACid:17969136	AT1G74470	1		Pyridine nucleotide-disulphide oxidoreductase family protein	435.841	399.459	292.422	264.032
cassava4.1_002648m|PACid:17989132	AT5G64840	1	ATGCN5,GCN5	general control non-repressible 5	434.022	421.209	242.394	344.592
cassava4.1_011296m|PACid:17990756	AT5G56860	1	GATA21,GNC	GATA type zinc finger transcription factor family protein	433.737	497.868	330.78	176.516
cassava4.1_020123m|PACid:17991944	AT3G47070	1			433.174	778.694	327.477	387.761
cassava4.1_005212m|PACid:17962189	AT5G43360	1	ATPT4,PHT1;3,PHT3	phosphate transporter 1;3	432.879	536.972	754.784	553.559
cassava4.1_010854m|PACid:17987668	AT4G27800	1	PPH1,TAP38	thylakoid-associated phosphatase 38	432.136	403.192	322.269	188.328
cassava4.1_014372m|PACid:17974338	AT3G52150	1		RNA-binding (RRM/RBD/RNP motifs) family protein	432.056	251.587	186.294	136.442
cassava4.1_013166m|PACid:17989265	AT1G11440	1			431.62	172.703	295.044	199.003
cassava4.1_016023m|PACid:17979724	AT3G17020	1		Adenine nucleotide alpha hydrolases-like superfamily protein	431.549	573.926	535.445	320.255
cassava4.1_018414m|PACid:17986124	AT5G02560	1	HTA12	histone H2A 12	430.655	342.257	462.71	416.01
cassava4.1_016818m|PACid:17974230	AT1G74730	1		Protein of unknown function (DUF1118)	429.817	386.377	220.979	200.812
cassava4.1_018936m|PACid:17987741	AT1G51060	1	HTA10	histone H2A 10	428.723	384.079	578.94	433.593
cassava4.1_026667m|PACid:17967172	AT1G51060	1	HTA10	histone H2A 10	428.497	341.226	567.656	430.221
cassava4.1_016013m|PACid:17979062	AT2G37480	1			427.767	460.48	502.838	398.376
cassava4.1_014315m|PACid:17990848	AT4G27450	1		Aluminium induced protein with YGL and LRDR motifs	427.069	350.96	277.125	148.066
cassava4.1_007476m|PACid:17990090	AT1G42970	1	GAPB	glyceraldehyde-3-phosphate dehydrogenase B subunit	426.158	491.672	311.99	314.209
cassava4.1_016024m|PACid:17985850	AT4G13270	1		Late embryogenesis abundant (LEA) hydroxyproline-rich glycoprotein family	425.976	550.454	454.421	313.109
cassava4.1_018293m|PACid:17969127	AT2G02760	1	ATUBC2,UBC2	ubiquiting-conjugating enzyme 2	425.957	410.27	435.363	391.398
cassava4.1_016921m|PACid:17976821	AT2G27290	1		Protein of unknown function (DUF1279)	425.263	366.942	284.013	189.354
cassava4.1_013746m|PACid:17990783	AT5G56840	1		myb-like transcription factor family protein	425.183	277.453	450.455	86.2512
cassava4.1_003148m|PACid:17963662	AT4G24120	1	ATYSL1,YSL1	YELLOW STRIPE like 1	423.964	440.892	434.075	274.637
cassava4.1_007543m|PACid:17961071	AT3G52820	1	ATPAP22,PAP22	purple acid phosphatase 22	423.713	200.489	282.767	126.015
cassava4.1_014427m|PACid:17977563	AT2G37660	1		NAD(P)-binding Rossmann-fold superfamily protein	422.558	263.804	125.722	326.822
cassava4.1_005643m|PACid:17963832	AT5G01220	1	SQD2	sulfoquinovosyldiacylglycerol 2	420.346	199.8	455.283	285.109
cassava4.1_016202m|PACid:17973584	AT5G27280	1		Zim17-type zinc finger protein	420.247	341.788	247.818	253.27
cassava4.1_029409m|PACid:17960352	AT1G71980	1		Protease-associated (PA) RING/U-box zinc finger family protein	420.097	411.228	357.571	346.861
cassava4.1_020056m|PACid:17964230					418.777	403.936	304.678	228.612
cassava4.1_010835m|PACid:17969262	AT1G64970	1	G-TMT,TMT1,VTE4	gamma-tocopherol methyltransferase	418.092	370.292	98.2615	180.856
cassava4.1_016750m|PACid:17992705	AT1G10200	1	WLIM1	GATA type zinc finger transcription factor family protein	416.07	294.071	445.921	414.281
cassava4.1_018386m|PACid:17986122	AT5G02560	1	HTA12	histone H2A 12	415.847	341.318	432.972	358.264
cassava4.1_017058m|PACid:17979311	AT2G01670	1	atnudt17,NUDT17	nudix hydrolase homolog 17	415.636	295.748	320.366	186.73
cassava4.1_014492m|PACid:17983354	AT5G13180	1	ANAC083,NAC083,VNI2	NAC domain containing protein 83	415.617	339.948	412.374	543.49
cassava4.1_017065m|PACid:17963163	AT1G14150	1	PQL1,PQL2	PsbQ-like 2	415.484	398.993	375.427	208.448
cassava4.1_020845m|PACid:17960627					414.277	151.721	221.072	229.71
cassava4.1_014201m|PACid:17985273	AT4G25130	1	PMSR4	peptide met sulfoxide reductase 4	414.139	328.617	216.441	216.038
cassava4.1_014559m|PACid:17974105	AT3G47470	1	CAB4,LHCA4	light-harvesting chlorophyll-protein complex I subunit A4	412.955	404.826	141.807	245.58
cassava4.1_014010m|PACid:17979136	AT1G06680	1	OE23,OEE2,PSBP-1,PSII-P	photosystem II subunit P-1	412.877	350.083	225.977	127.128
cassava4.1_010999m|PACid:17987110	AT4G27410	2	ANAC072,RD26	NAC (No Apical Meristem) domain transcriptional regulator superfamily protein	412.216	231.259	536.827	279.378
cassava4.1_005731m|PACid:17981958	AT3G46780	1	PTAC16	plastid transcriptionally active 16	411.832	554.118	478.242	272.948
cassava4.1_014463m|PACid:17990088	AT3G03190	1	ATGSTF11,ATGSTF6,GSTF11	glutathione S-transferase F11	411.009	273.575	192.586	101.611
cassava4.1_005856m|PACid:17982643	AT1G48030	2	mtLPD1	mitochondrial lipoamide dehydrogenase 1	407.625	398.134	328.953	266.023
cassava4.1_019826m|PACid:17967978	AT4G14320	1		Zinc-binding ribosomal protein family protein	406.638	553.895	528.332	661.078
cassava4.1_015258m|PACid:17983430	AT1G06040	1	STO	B-box zinc finger family protein	406.231	392.305	309.333	286.455
cassava4.1_017989m|PACid:17974376	AT1G16840	3			406.066	374.968	295.655	258.347
cassava4.1_019051m|PACid:17984797	AT2G41430	4	CID1,ERD15,LSR1	dehydration-induced protein (ERD15)	405.356	281.949	441.729	223.54
cassava4.1_016836m|PACid:17970594	AT5G21430	1		Chaperone DnaJ-domain superfamily protein	405.346	280.608	246.043	167.843
cassava4.1_018188m|PACid:17994061	AT3G11780	1		MD-2-related lipid recognition domain-containing protein / ML domain-containing protein	404.63	429.955	370.214	478.974
cassava4.1_019062m|PACid:17962698	AT5G08060	1			402.872	625.863	499.354	402.676
cassava4.1_015506m|PACid:17969083	AT3G47640	2	PYE	basic helix-loop-helix (bHLH) DNA-binding superfamily protein	402.482	131.884	149.026	96.1325
cassava4.1_014343m|PACid:17959873	AT5G24890	1			399.676	540.142	629.03	327.774
cassava4.1_025849m|PACid:17976793	AT5G44650	1	AtCEST,CEST		399.208	304.402	278.208	176.482
cassava4.1_019054m|PACid:17985766	AT2G19760	1	PFN1,PRF1	profilin 1	398.951	423.069	493.146	361.479
cassava4.1_008639m|PACid:17973178	AT3G13920	1	EIF4A1,RH4,TIF4A1	eukaryotic translation initiation factor 4A1	398.497	712.185	511.606	459.279
cassava4.1_017086m|PACid:17984180	AT5G56550	1	ATOXS3,OXS3	oxidative stress 3	397.039	379.38	741.545	161.019
cassava4.1_009342m|PACid:17987951	AT1G23740	1		Oxidoreductase, zinc-binding dehydrogenase family protein	396.796	510.37	247.16	205.702
cassava4.1_007650m|PACid:17967223	AT5G12250	1	TUB6	beta-6 tubulin	396.102	145.841	236.679	287.281
cassava4.1_019018m|PACid:17974302	AT5G42850	2		Thioredoxin superfamily protein	395.736	527.122	397.809	393.24
cassava4.1_017616m|PACid:17973681	AT5G64040	1	PSAN	photosystem I reaction center subunit PSI-N, chloroplast, putative / PSI-N, putative (PSAN)	393.942	1057.07	408.965	653.318
cassava4.1_014167m|PACid:17964557	AT4G25130	1	PMSR4	peptide met sulfoxide reductase 4	393.44	436.117	333.693	382.512
cassava4.1_013335m|PACid:17983341	AT3G15840	1	PIFI	post-illumination chlorophyll fluorescence increase	393.387	314.541	312.427	299.403
cassava4.1_011429m|PACid:17976453	AT5G47390	1		myb-like transcription factor family protein	393.256	428.85	413.959	231.881
cassava4.1_012952m|PACid:17974832	AT1G09660	1		RNA-binding KH domain-containing protein	391.953	434.291	497.249	376.528
cassava4.1_015872m|PACid:17973424	AT1G78380	1	ATGSTU19,GST8,GSTU19	glutathione S-transferase TAU 19	391.612	530.345	290.222	369.927
cassava4.1_019590m|PACid:17969089	AT1G26355	1	SP1L1	SPIRAL1-like1	390.141	466.35	396.788	341.289
cassava4.1_011710m|PACid:17969426	AT1G75380	2	ATBBD1,BBD1	bifunctional nuclease in basal defense response 1	389.297	312.594	344.597	212.035
cassava4.1_019057m|PACid:17966913	AT4G35780	1		ACT-like protein tyrosine kinase family protein	387.886	295.438	501.635	232.339
cassava4.1_020435m|PACid:17983677	AT3G13227	1		serine-rich protein-related	384.829	776.179	559.281	360.746
cassava4.1_020082m|PACid:17966461	AT3G47070	1			384.242	940.268	526.306	543.511
cassava4.1_014759m|PACid:17961962	AT4G15470	1		Bax inhibitor-1 family protein	381.99	468.329	526.51	580.584
cassava4.1_006110m|PACid:17974932	AT4G15480	1	UGT84A1	UDP-Glycosyltransferase superfamily protein	380.695	345.313	554.825	264.572
cassava4.1_018736m|PACid:17968826	AT3G04400	1	emb2171	Ribosomal protein L14p/L23e family protein	380.397	519.823	488.914	418.331
cassava4.1_033279m|PACid:17960336	AT1G22630	1			380.165	269.621	211.785	130.006
cassava4.1_027714m|PACid:17977238	AT4G22920	1	ATNYE1,NYE1	non-yellowing 1	379.922	196.234	104.23	394.996
cassava4.1_018900m|PACid:17974468	AT4G15000	1		Ribosomal L27e protein family	379.526	628.93	509.243	597.565
cassava4.1_010975m|PACid:17979772	AT5G54290	2	CcdA	cytochrome c biogenesis protein family	378.394	204.621	228.865	191.578
cassava4.1_020281m|PACid:17974115	AT3G48140	1		B12D protein	377.885	552.959	373.137	388.793
cassava4.1_018977m|PACid:17977742	AT4G21870	1		HSP20-like chaperones superfamily protein	375.673	296.276	316.159	248.722
cassava4.1_010545m|PACid:17984133	AT3G16350	1		Homeodomain-like superfamily protein	374.773	520.867	538.754	244.756
cassava4.1_023572m|PACid:17983588	AT5G39210	1	CRR7	chlororespiratory reduction 7	374.263	293.586	362.693	170.709
cassava4.1_016075m|PACid:17988667					373.643	355.124	410.797	268.907
cassava4.1_016885m|PACid:17962422	AT5G48545	1	HINT3	histidine triad nucleotide-binding 3	373.463	389.784	267.724	202.582
cassava4.1_017910m|PACid:17994082	AT1G09590	1		Translation protein SH3-like family protein	373.44	621.122	526.841	625.05
cassava4.1_020121m|PACid:17965306	AT1G72020	1			372.422	417.686	355.934	462.691
cassava4.1_020568m|PACid:17980338					372.388	13.1309	71.4159	27.09
cassava4.1_012429m|PACid:17974132	AT3G48330	2	ATPIMT1,PIMT1	protein-l-isoaspartate methyltransferase 1	371.83	331.336	309.504	235.119
cassava4.1_007803m|PACid:17971892	AT4G35250	1		NAD(P)-binding Rossmann-fold superfamily protein	370.788	262.396	151.717	80.5579
cassava4.1_016687m|PACid:17965989	AT1G54500	1		Rubredoxin-like superfamily protein	370.771	105.445	417.63	128.623
cassava4.1_019934m|PACid:17966051	AT1G54410	1		dehydrin family protein	369.928	454.556	630.542	704.485
cassava4.1_018026m|PACid:17990511	AT1G13950	1	ATELF5A-1,EIF-5A,EIF5A,ELF5A-1	eukaryotic elongation factor 5A-1	369.011	453.261	444.352	613.4
cassava4.1_016358m|PACid:17988777	AT5G52190	1		Sugar isomerase (SIS) family protein	367.518	426.074	295.395	205.025
cassava4.1_016730m|PACid:17982394	AT4G13830	2	J20	DNAJ-like 20	367.071	472.598	387.187	288.517
cassava4.1_016749m|PACid:17982836	AT5G40950	1	RPL27	ribosomal protein large subunit 27	366.971	288.742	184.717	171.159
cassava4.1_022385m|PACid:17971567	AT4G13010	1		Oxidoreductase, zinc-binding dehydrogenase family protein	366.088	392.793	321.277	228.835
cassava4.1_017359m|PACid:17974735	AT4G39710	1	FKBP16-2	FK506-binding protein 16-2	365.088	286.495	233.702	119.888
cassava4.1_015604m|PACid:17987813	AT3G01440	1	PQL1,PQL2	PsbQ-like 1	361.476	234.016	183.018	131.16
cassava4.1_025559m|PACid:17982530	AT5G14370	1		CCT motif family protein	359.821	510.912	427.849	211.391
cassava4.1_007292m|PACid:17990431	AT1G15980	1	NDF1,NDH48	NDH-dependent cyclic electron flow 1	359.335	226.766	199.152	141.436
cassava4.1_001978m|PACid:17977297	AT1G62750	1	ATSCO1,ATSCO1/CPEF-G,SCO1	Translation elongation factor EFG/EF2 protein	359.133	273.957	188.13	134.398
cassava4.1_017215m|PACid:17973396	AT4G16410	1			357.152	307.75	189.764	158.004
cassava4.1_017967m|PACid:17973336	AT2G41430	1	CID1,ERD15,LSR1	dehydration-induced protein (ERD15)	357.011	429.477	461.945	419.239
cassava4.1_017902m|PACid:17967695					356.505	769.71	2010.48	331.144
cassava4.1_013526m|PACid:17976454	AT1G12250	1		Pentapeptide repeat-containing protein	356.195	265.152	179.812	166.13
cassava4.1_020229m|PACid:17983959	AT5G37770	1	CML24,TCH2	EF hand calcium-binding protein family	355.75	387.836	570.221	245.965
cassava4.1_009413m|PACid:17960279	AT5G23120	1	HCF136	photosystem II stability/assembly factor, chloroplast (HCF136)	355.7	306.342	236.58	137.724
cassava4.1_015284m|PACid:17986119	AT1G32990	1	PRPL11	plastid ribosomal protein l11	355.18	234.77	139.001	127.124
cassava4.1_019631m|PACid:17987614	AT5G15802	1			354.564	227.842	99.1585	65.779
cassava4.1_020132m|PACid:17963768	AT5G24510	1		60S acidic ribosomal protein family	353.415	602.128	604.56	660.328
cassava4.1_022833m|PACid:17963103	AT5G23240	1		DNAJ heat shock N-terminal domain-containing protein	351.613	162.646	282.754	133.803
cassava4.1_016410m|PACid:17987079	AT4G20260	3	ATPCAP1,PCAP1	plasma-membrane associated cation-binding protein 1	351.425	507.009	339.1	222.825
cassava4.1_014669m|PACid:17971088	AT2G42570	1	TBL39	TRICHOME BIREFRINGENCE-LIKE 39	350.962	255.745	201.304	153.516
cassava4.1_015780m|PACid:17971673	AT1G04760	1	ATVAMP726,VAMP726	vesicle-associated membrane protein 726	349.424	406.324	404.449	526.339
cassava4.1_019588m|PACid:17973486	AT3G44590	2		60S acidic ribosomal protein family	349.395	563.427	499.976	608.299
cassava4.1_012449m|PACid:17988320	AT1G70000	2		myb-like transcription factor family protein	349.123	303.772	193.124	293.783
cassava4.1_012580m|PACid:17989493	AT2G39650	1		Protein of unknown function (DUF506)	348	239.136	602.844	245.082
cassava4.1_024382m|PACid:17986029	AT5G24890	1			347.495	92.019	159.403	99.438
cassava4.1_019211m|PACid:17987737	AT1G62040	2	ATG8C	Ubiquitin-like superfamily protein	347.097	407.347	445.317	434.473
cassava4.1_014514m|PACid:17978476	AT2G46220	1		Uncharacterized conserved protein (DUF2358)	345.548	375.258	316.611	216.352
cassava4.1_020792m|PACid:17987435					345.366	727.153	833.912	450.013
cassava4.1_020541m|PACid:17993978	AT2G23090	1		Uncharacterised protein family SERF	344.275	374.842	328.245	304.272
cassava4.1_015869m|PACid:17973884	AT3G05700	1		Drought-responsive family protein	343.651	335.265	284.569	185.648
cassava4.1_020661m|PACid:17970967	AT1G63970	2	ISPF,MECPS	isoprenoid F	343.339	416	220.257	273.144
cassava4.1_018971m|PACid:17985879	AT3G47650	1		DnaJ/Hsp40 cysteine-rich domain superfamily protein	342.843	237.804	207.375	126.486
cassava4.1_018420m|PACid:17989381	AT5G28750	1		Bacterial sec-independent translocation protein mttA/Hcf106	340.569	269.709	189.096	208.005
cassava4.1_019301m|PACid:17983452	AT5G02610	1		Ribosomal L29 family protein	340.33	434.567	445.271	686.936
cassava4.1_005474m|PACid:17963125	AT2G15020	1			339.335	343.237	162.099	292.397
cassava4.1_018983m|PACid:17964058	AT4G18100	1		Ribosomal protein L32e	339.1	515.067	684.4	720.108
cassava4.1_015180m|PACid:17985331	AT5G07580	1		Integrase-type DNA-binding superfamily protein	339.015	229.637	244.135	160.482
cassava4.1_017797m|PACid:17991126	AT2G01110	1	APG2,PGA2,TATC,UNE3	Sec-independent periplasmic protein translocase	338.965	263.826	215.205	201.864
cassava4.1_018738m|PACid:17960863					338.424	393.341	633.318	362.001
cassava4.1_033763m|PACid:17985887	AT5G55190	1	ATRAN3,RAN3	RAN GTPase 3	337.72	438.925	456.628	407.211
cassava4.1_014527m|PACid:17971530	AT2G02470	1	AL6	alfin-like 6	337.594	312.203	334.593	390.697
cassava4.1_001331m|PACid:17961309	AT1G06840	1		Leucine-rich repeat protein kinase family protein	337.459	564.87	737.878	379.065
cassava4.1_014441m|PACid:17986985	AT3G60370	1		FKBP-like peptidyl-prolyl cis-trans isomerase family protein	336.3	555.264	519.561	222.213
cassava4.1_017734m|PACid:17987866	AT1G43560	1	Aty2,ty2	thioredoxin Y2	336.281	259.841	347.545	263.362
cassava4.1_020258m|PACid:17992100	AT4G30010	1			333.245	352.642	293.106	505.026
cassava4.1_018053m|PACid:17962735	AT5G08050	1		Protein of unknown function (DUF1118)	331.642	415.846	382.168	239.869
cassava4.1_013866m|PACid:17989034	AT4G25170	1		Uncharacterised conserved protein (UCP012943)	331.116	251.754	195.156	134.155
cassava4.1_011761m|PACid:17966617	AT1G09130	3		ATP-dependent caseinolytic (Clp) protease/crotonase family protein	330.065	323.746	226.481	228.501
cassava4.1_028055m|PACid:17976885	AT1G02610	1		RING/FYVE/PHD zinc finger superfamily protein	329.81	370.531	440.856	120.284
cassava4.1_010201m|PACid:17985735	AT3G24520	1	AT-HSFC1,HSFC1	heat shock transcription factor C1	329.583	279.209	234.42	221.063
cassava4.1_014456m|PACid:17986377	AT3G09050	1			329.189	227.636	216.44	161.437
cassava4.1_014836m|PACid:17979214	AT3G55620	1	emb1624	Translation initiation factor IF6	329.175	331.984	227.482	277.849
cassava4.1_002706m|PACid:17974818	AT5G49910	1	cpHsc70-2,CPHSC70-2EAT SHOCK PROTEIN 70-2,HSC70-7	chloroplast heat shock protein 70-2	329.054	264.443	251.087	278.101
cassava4.1_019244m|PACid:17989280	AT1G11530	1	ATCXXS1,CXXS1	C-terminal cysteine residue is changed to a serine 1	328.332	257.069	242.561	150.454
cassava4.1_005239m|PACid:17971438	AT5G18670	1	BAM9,BMY3	beta-amylase 3	328.085	517.599	361.273	185.367
cassava4.1_020283m|PACid:17988244	AT2G18740	1		Small nuclear ribonucleoprotein family protein	327.489	477.294	511.985	504.807
cassava4.1_013741m|PACid:17970547	AT5G21940	1			327.02	356.418	496.412	169.658
cassava4.1_011961m|PACid:17965015	AT4G25080	1	CHLM	magnesium-protoporphyrin IX methyltransferase	327.001	260.585	198.911	141.901
cassava4.1_015174m|PACid:17960835	AT5G62140	1			326.801	250.435	140.754	110.592
cassava4.1_016060m|PACid:17960839	AT4G25670	1			326.703	465.92	330.911	279.621
cassava4.1_013054m|PACid:17984936	AT2G26660	1	ATSPX2,SPX2	SPX domain gene 2	325.621	167.133	631.685	437.15
cassava4.1_013180m|PACid:17967168	AT1G71500	1		Rieske (2Fe-2S) domain-containing protein	324.922	310.231	257.589	196.995
cassava4.1_031851m|PACid:17980894	AT2G28470	1	BGAL8	beta-galactosidase 8	324.231	214.56	206.741	175.182
cassava4.1_020888m|PACid:17975024	AT5G55220	1		trigger factor type chaperone family protein	324.08	282.068	312.116	184.867
cassava4.1_018324m|PACid:17985325	AT3G60770	1		Ribosomal protein S13/S15	323.36	423.329	391.049	389.142
cassava4.1_003907m|PACid:17972056	AT3G13470	1		TCP-1/cpn60 chaperonin family protein	323.206	400.813	279.628	319.7
cassava4.1_018806m|PACid:17982429	AT4G13850	1	ATGRP2,GR-RBP2,GRP2	glycine-rich RNA-binding protein 2	323.088	352.671	440.519	401.925
cassava4.1_009214m|PACid:17984439	AT3G13062	2		Polyketide cyclase/dehydrase and lipid transport superfamily protein	322.835	246.297	268.161	152.553
cassava4.1_015454m|PACid:17992079	AT2G22540	1	AGL22,SVP	K-box region and MADS-box transcription factor family protein	322.667	213.359	309.191	234.432
cassava4.1_017977m|PACid:17974422	AT1G17880	1	ATBTF3,BTF3	basic transcription factor 3	322.637	380.545	335.853	348.354
cassava4.1_013137m|PACid:17991248	AT1G71500	1		Rieske (2Fe-2S) domain-containing protein	322.22	290.796	226.748	164.742
cassava4.1_020159m|PACid:17981567	AT4G02380	1	AtLEA5,SAG21	senescence-associated gene 21	320.741	112.5	739.956	1811.23
cassava4.1_005135m|PACid:17991807	AT3G48000	1	ALDH2,ALDH2A,ALDH2B4	aldehyde dehydrogenase 2B4	320.613	333.366	293.66	237.277
cassava4.1_019182m|PACid:17968857	AT1G62040	2	ATG8C	Ubiquitin-like superfamily protein	320.515	308.864	203.923	211.091
cassava4.1_029545m|PACid:17988227	AT4G27745	1		Yippee family putative zinc-binding protein	319.938	453.509	382.322	301.592
cassava4.1_019210m|PACid:17964430	AT2G26500	1		cytochrome b6f complex subunit (petM), putative	319.916	354.003	415.844	232.52
cassava4.1_014714m|PACid:17972974	AT3G56010	1			319.914	392.768	226.284	185.85
cassava4.1_019560m|PACid:17980121	AT3G29780	1	RALFL27	ralf-like 27	318.712	433.082	797.039	413.147
cassava4.1_019705m|PACid:17975700	AT3G53740	2		Ribosomal protein L36e family protein	318.48	472.083	510.879	523.293
cassava4.1_008391m|PACid:17969957	AT4G18480	1	CH-42,CH42,CHL11,CHLI-1,CHLI1	P-loop containing nucleoside triphosphate hydrolases superfamily protein	318.207	321.643	307.143	217.225
cassava4.1_019143m|PACid:17977943	AT1G21500	1			317.475	171.794	242.215	84.4557
cassava4.1_013583m|PACid:17987389	AT5G38660	1	APE1	acclimation of photosynthesis to environment	317.307	282.209	130.581	226.562
cassava4.1_016539m|PACid:17966205	AT4G35750	1		SEC14 cytosolic factor family protein / phosphoglyceride transfer family protein	316.312	131.873	430.323	265.022
cassava4.1_031452m|PACid:17972379	AT1G08970	3	HAP5C,NF-YC9	nuclear factor Y, subunit C9	316.152	405.768	456.315	244.947
cassava4.1_014185m|PACid:17964106	AT3G11050	1	ATFER2,FER2	ferritin 2	316.016	471.896	412.734	373.11
cassava4.1_014529m|PACid:17988064	AT1G17880	1	ATBTF3,BTF3	basic transcription factor 3	315.817	431.661	420.972	439.253
cassava4.1_018165m|PACid:17964686	AT2G47110	2	UBQ6	ubiquitin 6	315.07	427.135	430.524	441.942
cassava4.1_032951m|PACid:17988572	AT1G32220	1		NAD(P)-binding Rossmann-fold superfamily protein	314.625	253.81	254.087	188.363
cassava4.1_020191m|PACid:17990116	AT5G46030	1			314.482	381.326	395.184	403.17
cassava4.1_018106m|PACid:17965574	AT1G24020	1	MLP423	MLP-like protein 423	314.262	337.78	280.677	377.099
cassava4.1_002716m|PACid:17962449	AT5G49910	1	cpHsc70-2,CPHSC70-2EAT SHOCK PROTEIN 70-2,HSC70-7	chloroplast heat shock protein 70-2	313.439	393.822	263.247	347.725
cassava4.1_007602m|PACid:17963034	AT3G59940	1		Galactose oxidase/kelch repeat superfamily protein	313.206	724.235	491.882	192.61
cassava4.1_016480m|PACid:17964586	AT1G02130	1	ARA-5,ARA5,ATRAB1B,ATRABD2A,RA-5,RABD2A	RAS 5	312.513	356.591	266.261	291.785
cassava4.1_023221m|PACid:17993653	AT1G05850	1	ATCTL1,CTL1,ELP,ELP1,ERH2,HOT2,POM1	Chitinase family protein	312.144	179.478	224.837	321.727
cassava4.1_017302m|PACid:17966417	AT3G51510	1			312.025	347.43	245.324	158.423
cassava4.1_017205m|PACid:17981127	AT4G36800	2	RCE1	RUB1 conjugating enzyme 1	311.826	337.322	340.323	321.465
cassava4.1_017834m|PACid:17986363	AT3G53990	1		Adenine nucleotide alpha hydrolases-like superfamily protein	310.705	64.8565	36.6788	67.5714
cassava4.1_015707m|PACid:17963638	AT3G53620	1	AtPPa4,PPa4	pyrophosphorylase 4	310.562	217.989	396.419	701.786
cassava4.1_010904m|PACid:17960482	AT5G42760	1		Leucine carboxyl methyltransferase	310.12	227.549	141.021	164.201
cassava4.1_012045m|PACid:17980071	AT1G05010	1	ACO4,EAT1,EFE	ethylene-forming enzyme	308.425	132.963	657.342	1005.33
cassava4.1_023626m|PACid:17969693	AT2G01590	1	CRR3	chlororespiratory reduction 3	308.335	216.615	146.455	131.17
cassava4.1_016547m|PACid:17973480	AT2G27830	1			307.841	302.786	312.886	359.958
cassava4.1_005384m|PACid:17982739	AT1G02150	1		Tetratricopeptide repeat (TPR)-like superfamily protein	307.277	290.837	157.332	172.678
cassava4.1_020226m|PACid:17992120	AT1G31812	1	ACBP,ACBP6	acyl-CoA-binding protein 6	307.153	240.606	397.624	248.571
cassava4.1_018546m|PACid:17976766	AT3G56490	1	HINT1,HIT3	HIS triad family protein 3	305.929	424.767	339.29	372.904
cassava4.1_019619m|PACid:17963510	AT1G36240	1		Ribosomal protein L7Ae/L30e/S12e/Gadd45 family protein	305.869	418.522	428.365	454.353
cassava4.1_009378m|PACid:17983251	AT2G40490	1	HEME2	Uroporphyrinogen decarboxylase	305.259	265.244	195.97	118.658
cassava4.1_015898m|PACid:17968770	AT2G28305	1	ATLOG1,LOG1	Putative lysine decarboxylase family protein	304.915	193.618	395.863	111.881
cassava4.1_001980m|PACid:17993316	AT5G26742	2	emb1138	DEAD box RNA helicase (RH3)	304.869	250.058	237.857	212.333
cassava4.1_018500m|PACid:17983776	AT1G60950	1	ATFD2,FED A	2Fe-2S ferredoxin-like superfamily protein	303.945	1519.59	603.838	920.259
cassava4.1_018300m|PACid:17970719	AT4G10920	2	KELP	transcriptional coactivator p15 (PC4) family protein (KELP)	303.733	351.445	418.066	320.778
cassava4.1_012035m|PACid:17974106	AT3G01470	1	ATHB-1,ATHB1,HAT5,HB-1,HD-ZIP-1	homeobox 1	303.655	331.948	359.291	316.11
cassava4.1_015337m|PACid:17972535	AT5G13560	1			302.035	195.185	270.095	180.09
cassava4.1_015721m|PACid:17962643	AT4G17900	1		PLATZ transcription factor family protein	301.891	353.341	761.607	275.417
cassava4.1_019399m|PACid:17978805	AT1G26880	1		Ribosomal protein L34e superfamily protein	301.634	476.978	487.707	361.892
cassava4.1_014349m|PACid:17965541	AT3G02910	1		AIG2-like (avirulence induced gene) family protein	300.868	185.936	296.233	197.954
cassava4.1_019370m|PACid:17969590					299.749	301.177	308.07	314.951
cassava4.1_033708m|PACid:17966056	AT5G27820	1		Ribosomal L18p/L5e family protein	299.688	238.284	276.351	168.075
cassava4.1_016642m|PACid:17974892	AT1G14345	1		NAD(P)-linked oxidoreductase superfamily protein	298.917	275.705	134.993	170.465
cassava4.1_012578m|PACid:17967288	AT5G24490	1		30S ribosomal protein, putative	298.386	216.973	192.574	105.098
cassava4.1_015109m|PACid:17993004	AT5G53490	1		Tetratricopeptide repeat (TPR)-like superfamily protein	297.865	264.356	189.852	84.5232
cassava4.1_016102m|PACid:17970278	AT1G75270	1	DHAR2	dehydroascorbate reductase 2	297.829	388.106	340.681	378.518
cassava4.1_013924m|PACid:17970350	AT5G21940	1			297.792	391.618	359.19	129.767
cassava4.1_006543m|PACid:17972114	AT4G33030	1	SQD1	sulfoquinovosyldiacylglycerol 1	297.112	194.574	271.03	172.076
cassava4.1_013441m|PACid:17962362	AT1G16880	1		uridylyltransferase-related	297.061	228.404	203.891	131.1
cassava4.1_018219m|PACid:17988167	AT1G31340	1	ATRUB1,NEDD8,RUB1	related to ubiquitin 1	296.301	259.274	239.176	215.024
cassava4.1_010520m|PACid:17984617	AT3G19010	1		2-oxoglutarate (2OG) and Fe(II)-dependent oxygenase superfamily protein	296.253	347.276	270.44	203.124
cassava4.1_017429m|PACid:17976934	AT3G27160	1	GHS1	Ribosomal protein S21 family protein	296.173	288.563	209.11	183.536
cassava4.1_020360m|PACid:17975757	AT4G10810	1			295.758	432.759	385.906	303.378
cassava4.1_011025m|PACid:17963022	AT2G43950	1	ATOEP37,OEP37	chloroplast outer envelope protein 37	295.663	255.905	169.199	195.337
cassava4.1_019315m|PACid:17976966	AT3G58170	1	ATBET11,ATBS14A,BET11,BS14A	BET1P/SFT1P-like protein 14A	294.283	389.179	428.416	221.865
cassava4.1_019385m|PACid:17980496	AT3G07600	1		Heavy metal transport/detoxification superfamily protein	293.876	380.196	999.433	436.312
cassava4.1_015786m|PACid:17983818	AT1G04760	1	ATVAMP726,VAMP726	vesicle-associated membrane protein 726	292.948	373.014	342.159	391.94
cassava4.1_009532m|PACid:17963862	AT1G49970	1	CLPR1,NCLPP5,SVR2	CLP protease proteolytic subunit 1	292.682	285.439	228.411	203.824
cassava4.1_019754m|PACid:17968453	AT4G39200	1		Ribosomal protein S25 family protein	292.509	537.123	538.658	513.922
cassava4.1_017870m|PACid:17990424	AT3G59440	1		Calcium-binding EF-hand family protein	291.773	486.963	441.639	260.539
cassava4.1_018651m|PACid:17982225	AT1G33810	1			291.403	294.998	215.516	161.387
cassava4.1_007000m|PACid:17967817	AT2G29090	2	CYP707A2	cytochrome P450, family 707, subfamily A, polypeptide 2	291.36	54.8411	52.6059	25.0831
cassava4.1_019007m|PACid:17960173	AT2G40510	1		Ribosomal protein S26e family protein	290.903	478.992	489.117	663.889
cassava4.1_019744m|PACid:17983859	AT4G39200	1		Ribosomal protein S25 family protein	290.669	328.993	319.357	439.954
cassava4.1_016825m|PACid:17977924	AT5G16400	1	ATF2,TRXF2	thioredoxin F2	290.488	377.185	243.526	288.806
cassava4.1_014151m|PACid:17963296	AT4G17790	1		SNARE associated Golgi protein family	290.067	243.299	340.675	196.804
cassava4.1_016503m|PACid:17976038	AT1G17730	1	CHMP1B,VPS46.1	vacuolar protein sorting 46.1	288.841	392.363	373.916	434.886
cassava4.1_007171m|PACid:17984634	AT4G34350	1	CLB6,HDR,ISPH	4-hydroxy-3-methylbut-2-enyl diphosphate reductase	288.172	260.892	211.86	194.72
cassava4.1_019868m|PACid:17976566					287.958	223.254	254.689	133.732
cassava4.1_015430m|PACid:17982909	AT4G24930	1		thylakoid lumenal 17.9 kDa protein, chloroplast	287.403	166.935	161.184	122.82
cassava4.1_011533m|PACid:17987407	AT1G66670	1	CLPP3,NCLPP3	CLP protease proteolytic subunit 3	286.938	246.172	227.912	200.983
cassava4.1_026135m|PACid:17970744	AT4G23890	1			286.776	357.657	187.452	139.784
cassava4.1_018986m|PACid:17984962	AT3G47650	1		DnaJ/Hsp40 cysteine-rich domain superfamily protein	286.273	252.04	237.955	123.131
cassava4.1_019646m|PACid:17989022	AT1G07070	1		Ribosomal protein L35Ae family protein	286.213	414.103	338.461	465.625
cassava4.1_014849m|PACid:17989380	AT3G04730	1	IAA16	indoleacetic acid-induced protein 16	285.836	113.402	325.953	115.745
cassava4.1_011977m|PACid:17985529	AT3G48890	1	ATMAPR3,ATMP2,MAPR3,MSBP2	membrane-associated progesterone binding protein 3	285.79	330.715	420.604	402.006
cassava4.1_034353m|PACid:17990012	AT5G53550	2	ATYSL3,YSL3	YELLOW STRIPE like 3	285.384	31.4662	163.119	447.827
cassava4.1_014883m|PACid:17981961	AT5G19430	1		RING/U-box superfamily protein	284.839	187.546	311.865	231.456
cassava4.1_016955m|PACid:17972537	AT3G12345	1			284.193	263.895	168.842	100.037
cassava4.1_013641m|PACid:17986163	AT3G63190	1	AtcpRRF,cpRRF,HFP108,RRF	ribosome recycling factor, chloroplast precursor	283.903	225.41	207.34	148.128
cassava4.1_010540m|PACid:17964694	AT1G02305	1		Cysteine proteinases superfamily protein	283.281	348.667	272.58	412.301
cassava4.1_015045m|PACid:17977219	AT4G12060	1		Double Clp-N motif protein	282.653	263.681	187.104	181.642
cassava4.1_017401m|PACid:17974911	AT1G69760	1			281.95	151.772	108.025	188.789
cassava4.1_013356m|PACid:17982090	AT5G04170	1		Calcium-binding EF-hand family protein	281.851	268.54	230.712	370.269
cassava4.1_004713m|PACid:17990874	AT1G49760	2	PAB8,PABP8	poly(A) binding protein 8	281.494	268.172	348.509	344.837
cassava4.1_013999m|PACid:17992708	AT3G03990	1		alpha/beta-Hydrolases superfamily protein	281.441	423.494	418.381	261.721
cassava4.1_018862m|PACid:17965733	AT1G54630	1	ACP3	acyl carrier protein 3	281.05	307.637	313.753	355.834
cassava4.1_013229m|PACid:17961789	AT3G23400	1	FIB4	Plastid-lipid associated protein PAP / fibrillin family protein	280.971	192.973	123.017	133.104
cassava4.1_019416m|PACid:17987828	AT1G62040	2	ATG8C	Ubiquitin-like superfamily protein	280.672	222.089	208.665	158.281
cassava4.1_012351m|PACid:17993472	AT5G43860	1	ATCLH2,CLH2	chlorophyllase 2	280.65	266.797	165.457	130.055
cassava4.1_024763m|PACid:17970485	AT2G35410	1		RNA-binding (RRM/RBD/RNP motifs) family protein	280.619	229.623	196.859	139.344
cassava4.1_016453m|PACid:17968196	AT1G26355	1	SP1L1	SPIRAL1-like1	280.163	336.803	322.847	294.529
cassava4.1_015059m|PACid:17989469	AT2G37660	1		NAD(P)-binding Rossmann-fold superfamily protein	280.085	292.327	207.824	145.676
cassava4.1_017173m|PACid:17984484	AT4G24210	1	SLY1	F-box family protein	279.855	262.835	248.844	234.51
cassava4.1_004187m|PACid:17993233	AT1G31800	1	CYP97A3,LUT5	cytochrome P450, family 97, subfamily A, polypeptide 3	279.683	206.554	158.21	114.588
cassava4.1_018696m|PACid:17987613	AT5G38660	2	APE1	acclimation of photosynthesis to environment	279.429	281.388	248.297	302.779
cassava4.1_019641m|PACid:17964841	AT5G64350	1	ATFKBP12,FKBP12	FK506-binding protein 12	279.365	407.645	385.868	492.016
cassava4.1_018516m|PACid:17977065	AT3G49910	1		Translation protein SH3-like family protein	279.282	475.439	509.03	526.343
cassava4.1_017403m|PACid:17980854	AT5G60680	1		Protein of unknown function, DUF584	278.428	235.383	232.266	288.752
cassava4.1_028515m|PACid:17960254	AT5G23040	1	CDF1	Protein of unknown function (DUF3353)	278.427	319.722	265.177	169.277
cassava4.1_012391m|PACid:17970894	AT4G24090	1			278.273	188.199	157.798	116.069
cassava4.1_005710m|PACid:17989829	AT4G37930	1	SHM1,SHMT1,STM	serine transhydroxymethyltransferase 1	278.179	252.976	239.733	226.938
cassava4.1_018580m|PACid:17968304	AT3G12830	1		SAUR-like auxin-responsive protein family	277.502	118.667	297.326	186.239
cassava4.1_002197m|PACid:17967827	AT1G07530	1	ATGRAS2,GRAS2,SCL14	SCARECROW-like 14	277.103	249.29	234.461	186.862
cassava4.1_008963m|PACid:17986318	AT3G63140	1	CSP41A	chloroplast stem-loop binding protein of 41 kDa	276.91	290.119	213.216	148.301
cassava4.1_032318m|PACid:17961667	AT5G17300	1	RVE1	Homeodomain-like superfamily protein	276.779	393.9	319.409	171.107
cassava4.1_034408m|PACid:17959977	AT1G15670	1		Galactose oxidase/kelch repeat superfamily protein	276.634	311.393	384.794	121.953
cassava4.1_027744m|PACid:17992239	AT2G23670	1	YCF37	homolog of Synechocystis YCF37	276.371	258.825	253.258	203.026
cassava4.1_011028m|PACid:17974923	AT1G14270	1		CAAX amino terminal protease family protein	276.115	212.021	174.258	113.737
cassava4.1_027715m|PACid:17983965	AT3G59440	1		Calcium-binding EF-hand family protein	275.676	528.718	690.334	197.85
cassava4.1_011197m|PACid:17981706	AT1G43670	1		Inositol monophosphatase family protein	275.574	367.308	231.774	209.409
cassava4.1_024858m|PACid:17972767	AT5G07090	1		Ribosomal protein S4 (RPS4A) family protein	275.413	440.589	409.576	443.046
cassava4.1_012016m|PACid:17981009	AT2G21170	1	PDTPI,TIM	triosephosphate isomerase	275.219	342.03	246.708	260.662
cassava4.1_031705m|PACid:17975069	AT4G22320	1			274.951	307.352	248.109	206.473
cassava4.1_014248m|PACid:17983101	AT5G11840	1		Protein of unknown function (DUF1230)	274.844	228.338	152.343	138.319
cassava4.1_013551m|PACid:17978650	AT3G26710	1	CCB1	cofactor assembly of complex C	274.575	215.947	191.166	116.718
cassava4.1_010028m|PACid:17987972	AT4G29190	1		Zinc finger C-x8-C-x5-C-x3-H type family protein	274.427	352.297	338.894	242.078
cassava4.1_019117m|PACid:17970251	AT5G53940	1		Yippee family putative zinc-binding protein	273.256	230.743	237.068	148.591
cassava4.1_018141m|PACid:17972922	AT4G22220	1	ATISU1,ISU1	SufE/NifU family protein	272.989	311.963	244.766	372.847
cassava4.1_019781m|PACid:17960799	AT2G37600	2		Ribosomal protein L36e family protein	272.795	380.404	374.09	430.568
cassava4.1_016600m|PACid:17960940	AT4G36020	1	CSDP1	cold shock domain protein 1	272.692	327.9	279.472	193.848
cassava4.1_012465m|PACid:17976213	AT3G61220	1		NAD(P)-binding Rossmann-fold superfamily protein	272.636	291.593	306.974	213.063
cassava4.1_018031m|PACid:17973861	AT1G56300	1		Chaperone DnaJ-domain superfamily protein	272.531	172.478	342.544	401.083
cassava4.1_002314m|PACid:17990262	AT4G16370	1	ATOPT3,OPT3	oligopeptide transporter	272.283	35.6829	116.171	30.8947
cassava4.1_029075m|PACid:17989720	AT5G42070	1			272.264	229.295	167.54	148.061
cassava4.1_007889m|PACid:17991081	AT5G58330	1		lactate/malate dehydrogenase family protein	271.806	404.218	286.275	228.621
cassava4.1_020178m|PACid:17985383	AT4G36910	1	CDCP2,LEJ2	Cystathionine beta-synthase (CBS) family protein	271.493	185.569	88.8131	116.02
cassava4.1_019344m|PACid:17987701	AT2G04900	1			271.215	277.911	272.249	254.03
cassava4.1_015503m|PACid:17990290	AT2G15220	1		Plant basic secretory protein (BSP) family protein	270.762	237.156	476.156	140.959
cassava4.1_008799m|PACid:17987909	AT2G26560	1	PLA IIA,PLA2A,PLP2	phospholipase A 2A	270.582	655.47	837.166	594.455
cassava4.1_024632m|PACid:17992722	AT1G27695	2		glycine-rich protein	270.237	260.45	199.63	200.569
cassava4.1_013855m|PACid:17963607	AT5G10860	1		Cystathionine beta-synthase (CBS) family protein	268.933	306.696	318.644	200.071
cassava4.1_020633m|PACid:17989953	AT5G24165	1			268.87	258.411	221.29	196.592
cassava4.1_016805m|PACid:17991631	AT2G04039	1			268.663	232.877	137.469	144.403
cassava4.1_016025m|PACid:17977371	AT4G19045	1		Mob1/phocein family protein	268.549	308.923	297.217	329.274
cassava4.1_011131m|PACid:17986445	AT3G26580	1		Tetratricopeptide repeat (TPR)-like superfamily protein	267.459	183.529	188.973	245.324
cassava4.1_008417m|PACid:17973462	AT1G17050	1	SPS2	solanesyl diphosphate synthase 2	265.422	273.478	138.094	252.234
cassava4.1_011765m|PACid:17973657	AT1G31130	1			265.296	254.056	519.6	277.309
cassava4.1_017425m|PACid:17963365	AT1G67430	1		Ribosomal protein L22p/L17e family protein	265.18	451.257	414.624	420.701
cassava4.1_020619m|PACid:17991861	AT1G64750	1	ATDSS1(I),DSS1(I)	deletion of SUV3 suppressor 1(I)	264.722	284.522	305.537	402.451
cassava4.1_020459m|PACid:17960707	AT4G20150	1			264.575	281.346	236.331	311.781
cassava4.1_014435m|PACid:17976610	AT4G38620	1	ATMYB4,MYB4	myb domain protein 4	264.483	204.192	392.089	143.596
cassava4.1_019080m|PACid:17985794	AT2G34160	1		Alba DNA/RNA-binding protein	264.279	341.762	342.949	346.621
cassava4.1_023383m|PACid:17962985	AT1G52720	1			264.018	201.943	158.057	61.0748
cassava4.1_020665m|PACid:17974149	AT1G64750	2	ATDSS1(I),DSS1(I)	deletion of SUV3 suppressor 1(I)	263.937	296.191	357.634	327.261
cassava4.1_018670m|PACid:17974568	AT4G21445	1			263.646	263.842	226.561	129.005
cassava4.1_015500m|PACid:17976817	AT1G71480	1		Nuclear transport factor 2 (NTF2) family protein	263.378	213.06	139.799	153.459
cassava4.1_014243m|PACid:17960085	AT1G43670	1		Inositol monophosphatase family protein	263.37	189.489	256.439	98.5857
cassava4.1_013832m|PACid:17969167	AT3G25920	1	RPL15	ribosomal protein L15	263.255	193.31	141.552	109.419
cassava4.1_018090m|PACid:17985685	AT3G24506	1			262.44	302.835	269.938	198.022
cassava4.1_012217m|PACid:17974063	AT1G74840	2		Homeodomain-like superfamily protein	261.996	236.604	156.332	179.545
cassava4.1_020179m|PACid:17968006	AT3G10950	1		Zinc-binding ribosomal protein family protein	261.324	354.895	347.679	364.819
cassava4.1_017098m|PACid:17981661	AT3G05590	1	RPL18	ribosomal protein L18	261.135	340.768	292.894	327.22
cassava4.1_019009m|PACid:17979802	AT5G20935	1			261.059	178.852	120.514	87.4368
cassava4.1_015850m|PACid:17975037	AT5G59240	1		Ribosomal protein S8e family protein	260.409	411.43	483.315	470.695
cassava4.1_017628m|PACid:17987794	AT1G50900	1		Ankyrin repeat family protein	260.253	258.421	240.815	143.016
cassava4.1_004371m|PACid:17969314	AT1G08540	1	ABC1,ATSIG1,ATSIG2,SIG1,SIG2,SIGA,SIGB	RNApolymerase sigma subunit 2	259.54	191.399	148.7	115.03
cassava4.1_004362m|PACid:17968530	AT4G37870	1	PCK1,PEPCK	phosphoenolpyruvate carboxykinase 1	259.217	303.826	219.966	392.756
cassava4.1_024143m|PACid:17993213	AT5G16510	1		Alpha-1,4-glucan-protein synthase family protein	259.196	239.468	215.549	201.033
cassava4.1_013158m|PACid:17968853	AT1G11840	6	ATGLX1,GLX1	glyoxalase I homolog	259.169	460.144	441.573	484.408
cassava4.1_008899m|PACid:17993995	AT4G37560	1		Acetamidase/Formamidase family protein	258.713	213.409	240.198	199.369
cassava4.1_002360m|PACid:17992801	AT5G49740	1	ATFRO7,FRO7	ferric reduction oxidase 7	258.166	546.781	285.635	422.701
cassava4.1_018538m|PACid:17982427	AT1G55850	1	ATCSLE1,CSLE1	cellulose synthase like E1	257.345	350.143	214.45	168.541
cassava4.1_015992m|PACid:17964309	AT5G01750	2		Protein of unknown function (DUF567)	257.337	466.17	534.358	367.364
cassava4.1_013792m|PACid:17975631	AT3G61870	1			257.199	333.15	142.285	135.038
cassava4.1_017736m|PACid:17959905	AT2G24440	1		selenium binding	257.001	147.268	214.437	165.998
cassava4.1_002077m|PACid:17962011	AT5G49360	1	ATBXL1,BXL1	beta-xylosidase 1	256.862	242.887	230.418	53.524
cassava4.1_011989m|PACid:17973944	AT5G54540	1		Uncharacterised conserved protein (UCP012943)	256.55	236.629	223.6	189.262
cassava4.1_019625m|PACid:17971812	AT1G78310	1		VQ motif-containing protein	255.778	252.314	289.165	218.026
cassava4.1_017219m|PACid:17975726	AT1G63800	1	UBC5	ubiquitin-conjugating enzyme 5	255.676	229.752	235.698	135.199
cassava4.1_019578m|PACid:17982145	AT1G17455	1	ELF4-L4	ELF4-like 4	255.567	282.771	283.394	130.443
cassava4.1_019005m|PACid:17965868	AT3G03150	1			255.456	128.796	274.887	91.1551
cassava4.1_020184m|PACid:17987651	AT5G46030	1			255.315	289.367	368.793	218.666
cassava4.1_018761m|PACid:17989537	AT3G46010	1	ADF1,atadf,ATADF1	actin depolymerizing factor 1	255.068	353.536	263.887	330.868
cassava4.1_011192m|PACid:17985932	AT5G24930	1	ATCOL4,COL4	CONSTANS-like 4	254.959	358.025	331.186	345.553
cassava4.1_016186m|PACid:17993606	AT3G01280	1	ATVDAC1,VDAC1	voltage dependent anion channel 1	254.606	249.257	317.915	363.569
cassava4.1_017626m|PACid:17960476	AT2G16600	1	ROC3	rotamase CYP 3	254.207	291.352	352.833	281.441
cassava4.1_016175m|PACid:17993085	AT2G30860	1	ATGSTF7,ATGSTF9,GLUTTR,GSTF9	glutathione S-transferase PHI 9	253.248	374.007	369.097	1120.25
cassava4.1_028584m|PACid:17969118	AT1G68520	1		B-box type zinc finger protein with CCT domain	253.136	521.822	392.41	396.793
cassava4.1_014465m|PACid:17964691	AT3G62030	3	ROC4	rotamase CYP 4	252.989	233.108	144.544	112.189
cassava4.1_009920m|PACid:17975556	AT3G51820	1	ATG4,CHLG,G4	UbiA prenyltransferase family protein	252.762	205.493	151.567	123.013
cassava4.1_020020m|PACid:17993874	AT2G04400	1		Aldolase-type TIM barrel family protein	252.723	233.68	212.565	194.666
cassava4.1_020096m|PACid:17961921	AT4G16146	1		cAMP-regulated phosphoprotein 19-related protein	252.616	119.315	104.953	41.0955
cassava4.1_011725m|PACid:17959819	AT5G24930	1	ATCOL4,COL4	CONSTANS-like 4	251.643	468.194	449.368	251.334
cassava4.1_017553m|PACid:17966271	AT2G17972	1			251.302	225.107	157.57	128.023
cassava4.1_015119m|PACid:17970191	AT3G12390	1		Nascent polypeptide-associated complex (NAC), alpha subunit family protein	250.89	309.361	259.61	282.403
cassava4.1_018524m|PACid:17974122	AT1G70600	1		Ribosomal protein L18e/L15 superfamily protein	250.818	310.834	236.802	346.002
cassava4.1_019216m|PACid:17976312	AT5G47570	1			250.428	242.64	230.027	287.112
cassava4.1_020027m|PACid:17971725	AT5G47890	1		NADH-ubiquinone oxidoreductase B8 subunit, putative	250.263	286.184	214.936	261.573
cassava4.1_000936m|PACid:17962729	AT3G25690	1	CHUP1	Hydroxyproline-rich glycoprotein family protein	249.983	231.298	177.555	149.633
cassava4.1_003396m|PACid:17980047	AT1G49760	2	PAB8,PABP8	poly(A) binding protein 8	249.87	232.829	363.157	367.167
cassava4.1_017073m|PACid:17988190	AT1G34000	1	OHP2	one-helix protein 2	249.55	178.215	161.205	128.975
cassava4.1_031939m|PACid:17986846	AT1G56140	1		Leucine-rich repeat transmembrane protein kinase	249.387	311.156	270.216	234.605
cassava4.1_017821m|PACid:17985611	AT5G56260	1		Ribonuclease E inhibitor RraA/Dimethylmenaquinone methyltransferase	249.268	216.112	215.727	171.037
cassava4.1_027070m|PACid:17964937	AT1G73060	1	LPA3	Low PSII Accumulation 3	249.09	213.911	188.082	160.982
cassava4.1_015879m|PACid:17964684	AT4G01940	1	AtCNFU1,NFU1	NFU domain protein 1	248.708	262.951	199.588	227.526
cassava4.1_003684m|PACid:17994000	AT5G67385	1		Phototropic-responsive NPH3 family protein	248.312	244.912	185.312	163.356
cassava4.1_016292m|PACid:17992037	AT5G23960	2	ATTPS21,TPS21	terpene synthase 21	248.198	228.12	178.196	61.4495
cassava4.1_019052m|PACid:17991235	AT3G47650	1		DnaJ/Hsp40 cysteine-rich domain superfamily protein	247.947	214.25	138.242	109.897
cassava4.1_012908m|PACid:17967910	AT2G20890	1	PSB29,THF1	photosystem II reaction center PSB29 protein	247.609	249.544	148.321	130.736
cassava4.1_009436m|PACid:17963728	AT5G63140	1	ATPAP29,PAP29	purple acid phosphatase 29	247.472	250.655	266.098	274.254
cassava4.1_003321m|PACid:17975208	AT1G58030	1	CAT2	cationic amino acid transporter 2	247.374	329.047	267.375	211.394
cassava4.1_006446m|PACid:17989061	AT5G65380	1		MATE efflux family protein	247.334	410.708	351.061	326.374
cassava4.1_025783m|PACid:17965787	AT3G05500	1		Rubber elongation factor protein (REF)	246.722	222.037	61.7956	106.344
cassava4.1_023900m|PACid:17970617	AT2G04842	1	EMB2761	threonyl-tRNA synthetase, putative / threonine--tRNA ligase, putative	245.984	187.112	121.774	118.191
cassava4.1_006618m|PACid:17970430	AT4G18390	2	TCP2	TEOSINTE BRANCHED 1, cycloidea and PCF transcription factor 2	245.775	198.76	242.696	186.547
cassava4.1_020466m|PACid:17991070	AT1G01170	1		Protein of unknown function (DUF1138)	245.727	345.513	256.376	367.988
cassava4.1_027764m|PACid:17973240	AT1G17620	1		Late embryogenesis abundant (LEA) hydroxyproline-rich glycoprotein family	245.493	249.701	176.615	112.336
cassava4.1_021244m|PACid:17964543	AT3G47430	1	PEX11B	peroxin 11B	245.372	458.413	234.958	191.979
cassava4.1_017263m|PACid:17983935	AT3G58700	1		Ribosomal L5P family protein	245.014	414.512	380.32	386.441
cassava4.1_014166m|PACid:17992875	AT1G55000	3		peptidoglycan-binding LysM domain-containing protein	244.749	281.123	294.659	196.926
cassava4.1_008804m|PACid:17970021	AT5G46110	1	APE2,TPT	Glucose-6-phosphate/phosphate translocator-related	244.656	355.907	248.807	198.298
cassava4.1_016985m|PACid:17962568	AT1G10890	1			244.655	231.453	269.521	218.748
cassava4.1_006206m|PACid:17961458	AT2G02070	1	AtIDD5,IDD5	indeterminate(ID)-domain 5	244.556	308.5	182.937	186.797
cassava4.1_001718m|PACid:17964325	AT5G01760	1		ENTH/VHS/GAT family protein	244.017	186.937	191.239	157.811
cassava4.1_013523m|PACid:17966122	AT1G54570	1		Esterase/lipase/thioesterase family protein	243.86	147.916	228.595	179.992
cassava4.1_005548m|PACid:17964568	AT3G47420	1	ATPS3,PS3	phosphate starvation-induced gene 3	243.741	196.201	483.74	251.179
cassava4.1_028152m|PACid:17962498	AT1G09660	1		RNA-binding KH domain-containing protein	243.466	240.9	170.948	164.918
cassava4.1_010675m|PACid:17963732	AT1G48300	1			243.362	87.5989	133.587	91.2665
cassava4.1_009633m|PACid:17968364	AT4G28590	1			243.118	188.329	167.454	137.104
cassava4.1_020346m|PACid:17992812	AT3G61110	1	ARS27A,RS27A	ribosomal protein S27	243.11	333.604	277.946	332.791
cassava4.1_007291m|PACid:17977555	AT2G43820	1	ATSAGT1,GT,SAGT1,SGT1,UGT74F2	UDP-glucosyltransferase 74F2	242.605	258.842	125.406	114.043
cassava4.1_010647m|PACid:17960431	AT5G64920	1	CIP8	COP1-interacting protein 8	242.598	250.55	223.079	264.359
cassava4.1_019894m|PACid:17966100	AT3G08610	1			242.502	304.555	295.104	366.435
cassava4.1_020169m|PACid:17973660	AT5G09830	1		BolA-like family protein	241.928	262.999	197.76	197.209
cassava4.1_009925m|PACid:17992866	AT2G47450	1	CAO,CPSRP43	chloroplast signal recognition particle component (CAO)	241.727	251.74	199.103	129.424
cassava4.1_004265m|PACid:17989405	AT3G04870	2	PDE181,SPC1,ZDS	zeta-carotene desaturase	241.261	167.547	117.585	95.3024
cassava4.1_022296m|PACid:17981885	AT4G24660	1	ATHB22,HB22,MEE68	homeobox protein 22	240.951	208.899	251.984	134.257
cassava4.1_011454m|PACid:17961013	AT5G03880	1		Thioredoxin family protein	240.577	281.467	205.677	204.496
cassava4.1_015085m|PACid:17970949	AT4G11600	1	ATGPX6,GPX6,LSC803,PHGPX	glutathione peroxidase 6	240.487	242.447	35.5414	56.7459
cassava4.1_015937m|PACid:17983854	AT1G08360	1		Ribosomal protein L1p/L10e family	240.105	316.29	350.335	380.726
cassava4.1_014887m|PACid:17970555	AT5G21920	1	ATYLMG2,YLMG2	YGGT family protein	239.861	202.961	133.893	96.4605
cassava4.1_018974m|PACid:17986990	AT4G18100	1		Ribosomal protein L32e	239.434	362.678	310.425	433.921
cassava4.1_008480m|PACid:17982611	AT3G25410	1		Sodium Bile acid symporter family	239.261	156.595	178.739	124.966
cassava4.1_013808m|PACid:17960937	AT2G02360	1	AtPP2-B10,PP2-B10	phloem protein 2-B10	239.143	72.7359	110.857	196.135
cassava4.1_014269m|PACid:17961515	AT5G13120	1	ATCYP20-2,CYP20-2	cyclophilin 20-2	239.03	167.961	174.764	152.107
cassava4.1_002319m|PACid:17969631	AT1G07110	1	ATF2KP,F2KP,FKFBP	fructose-2,6-bisphosphatase	239.014	184.179	211.052	131.559
cassava4.1_025491m|PACid:17960505	AT4G36040	1		Chaperone DnaJ-domain superfamily protein	238.856	331.901	259.463	125.464
cassava4.1_007440m|PACid:17976663	AT3G01480	1	ATCYP38,CYP38	cyclophilin 38	238.807	191.729	204.683	121.01
cassava4.1_004639m|PACid:17961736	AT3G16910	1	AAE7,ACN1	acyl-activating enzyme 7	238.05	201.353	135.536	109.596
cassava4.1_026278m|PACid:17984483	AT4G33865	1		Ribosomal protein S14p/S29e family protein	237.792	395.191	358.396	483.933
cassava4.1_016925m|PACid:17972637	AT1G22990	1		Heavy metal transport/detoxification superfamily protein	237.261	376.077	149.955	107.79
cassava4.1_013333m|PACid:17966095	AT1G55370	2	NDF5	NDH-dependent cyclic electron flow 5	236.968	237.86	199.049	108.057
cassava4.1_020484m|PACid:17963299	AT1G32460	1			236.882	306.631	236.878	227.749
cassava4.1_014810m|PACid:17990762	AT5G21940	1			236.469	331.832	266.222	182.986
cassava4.1_020129m|PACid:17969510	AT1G52300	1		Zinc-binding ribosomal protein family protein	236.44	313.798	295.463	442.085
cassava4.1_006730m|PACid:17965000	AT3G48730	1	GSA2	glutamate-1-semialdehyde 2,1-aminomutase 2	236.35	309.513	189.584	168.2
cassava4.1_006778m|PACid:17978538	AT4G01070	1	GT72B1,UGT72B1	UDP-Glycosyltransferase superfamily protein	236.349	537.684	192.846	257.091
cassava4.1_011949m|PACid:17963809	AT1G35420	2		alpha/beta-Hydrolases superfamily protein	235.772	129.617	133.226	102.993
cassava4.1_008453m|PACid:17973912	AT1G09210	1	AtCRT1b,CRT1b	calreticulin 1b	235.621	322.017	306.827	606.824
cassava4.1_013381m|PACid:17960804	AT5G52780	1		Protein of unknown function (DUF3464)	235.178	206.195	134.745	105.957
cassava4.1_004991m|PACid:17985873	AT2G24820	1	TIC55-II	translocon at the inner envelope membrane of chloroplasts 55-II	235.075	202.802	126.493	211.176
cassava4.1_014641m|PACid:17960697	AT3G32930	1			234.984	142.92	140.641	101.857
cassava4.1_018638m|PACid:17984350	AT3G10610	1		Ribosomal S17 family protein	234.648	385.502	335.851	376.418
cassava4.1_010255m|PACid:17963795	AT3G62370	1		heme binding	234.379	46.7559	186.237	384.215
cassava4.1_007857m|PACid:17978480	AT3G25480	1		Rhodanese/Cell cycle control phosphatase superfamily protein	234.334	267.835	176.624	222.024
cassava4.1_009088m|PACid:17961529	AT1G67340	1		HCP-like superfamily protein with MYND-type zinc finger	234.159	236.159	156.781	67.7184
cassava4.1_015766m|PACid:17986366	AT3G09270	1	ATGSTU8,GSTU8	glutathione S-transferase TAU 8	234.138	31.1666	18.3489	194.275
cassava4.1_016808m|PACid:17971942	AT1G33140	1	PGY2	Ribosomal protein L6 family	234.051	371.211	333.274	387.483
cassava4.1_016050m|PACid:17979314	AT3G53620	1	AtPPa4,PPa4	pyrophosphorylase 4	233.674	192.695	382.977	227.298
cassava4.1_010153m|PACid:17963990	AT4G37970	1	ATCAD6,CAD6	cinnamyl alcohol dehydrogenase 6	233.609	369.497	198.888	163.865
cassava4.1_007366m|PACid:17975271	AT1G80480	1	PTAC17	plastid transcriptionally active 17	233.391	186.284	184.923	142.695
cassava4.1_017954m|PACid:17988219	AT5G24314	1	PDE225,PTAC7	plastid transcriptionally active7	233.294	174.085	128.316	101.155
cassava4.1_012111m|PACid:17981696	AT4G02340	1		alpha/beta-Hydrolases superfamily protein	233.072	286.101	157.074	141.823
cassava4.1_005256m|PACid:17966512	AT1G07230	1	NPC1	non-specific phospholipase C1	233.018	186.904	250.498	200.018
cassava4.1_009295m|PACid:17985483	AT5G13930	1	ATCHS,CHS,TT4	Chalcone and stilbene synthase family protein	232.894	765.251	433.768	477.18
cassava4.1_017120m|PACid:17989052	AT3G55520	1		FKBP-like peptidyl-prolyl cis-trans isomerase family protein	232.876	217.987	195.052	202.03
cassava4.1_016282m|PACid:17967419	AT5G51110	1		Transcriptional coactivator/pterin dehydratase	232.703	261.688	144.701	154.735
cassava4.1_017862m|PACid:17980605	AT2G18710	1	SCY1	SECY homolog 1	232.555	157.025	131.399	108.513
cassava4.1_008121m|PACid:17979173	AT5G17230	2	PSY	PHYTOENE SYNTHASE	232.274	226.696	182.803	231.376
cassava4.1_016709m|PACid:17976797	AT5G44650	1	AtCEST,CEST		231.663	181.565	167.616	105.583
cassava4.1_026807m|PACid:17985818	AT5G55190	1	ATRAN3,RAN3	RAN GTPase 3	231.469	316.202	364.556	384.167
cassava4.1_001764m|PACid:17976209	AT4G00730	1	AHDP,ANL2	Homeobox-leucine zipper family protein / lipid-binding START domain-containing protein	231.382	168.13	163.714	138.188
cassava4.1_029221m|PACid:17968756	AT3G45050	3			231.374	134.061	151.574	96.4064
cassava4.1_011851m|PACid:17970933	AT3G05170	1		Phosphoglycerate mutase family protein	231.347	156.704	126.217	92.0368
cassava4.1_002229m|PACid:17975286	AT1G78955	1	CAMS1	camelliol C synthase 1	231.317	108.603	199.546	95.6491
cassava4.1_015120m|PACid:17971210	AT1G17100	1		SOUL heme-binding family protein	231.262	273.535	184.462	267.606
cassava4.1_009921m|PACid:17993959	AT3G08010	1	ATAB2	RNA binding	230.961	204.158	150.141	100.294
cassava4.1_014170m|PACid:17961209	AT3G56650	1		Mog1/PsbP/DUF1795-like photosystem II reaction center PsbP family protein	230.365	175.002	171.147	90.9983
cassava4.1_013751m|PACid:17969124	AT1G11750	1	CLPP6,NCLPP1,NCLPP6	CLP protease proteolytic subunit 6	230.321	153.445	158.98	145.593
cassava4.1_017846m|PACid:17965592	AT1G64850	1		Calcium-binding EF hand family protein	230.311	220.653	180.77	115.825
cassava4.1_015881m|PACid:17968630	AT1G32700	1		PLATZ transcription factor family protein	229.995	295.981	462.425	211.993
cassava4.1_015743m|PACid:17984947	AT5G55190	1	ATRAN3,RAN3	RAN GTPase 3	229.791	251.785	296.683	333.336
cassava4.1_014920m|PACid:17966610	AT3G05500	1		Rubber elongation factor protein (REF)	229.099	104.887	65.6025	339.702
cassava4.1_014410m|PACid:17965277	AT5G20720	2	ATCPN21,CHCPN10,CPN10,CPN20,CPN21	chaperonin 20	228.773	333.068	232.112	181.814
cassava4.1_017055m|PACid:17974301	AT3G12630	1		A20/AN1-like zinc finger family protein	228.668	253.479	344.984	237.476
cassava4.1_009452m|PACid:17992586	AT4G31240	2		protein kinase C-like zinc finger protein	227.908	144.69	214.802	132.865
cassava4.1_029062m|PACid:17959769	AT1G80360	1		Pyridoxal phosphate (PLP)-dependent transferases superfamily protein	227.649	197.715	167.813	159.27
cassava4.1_021084m|PACid:17974436	AT4G14870	1		secE/sec61-gamma protein transport protein	227.579	196.055	101.536	81.4916
cassava4.1_006681m|PACid:17990970	AT5G23240	1		DNAJ heat shock N-terminal domain-containing protein	227.484	142.509	159.981	185.045
cassava4.1_011550m|PACid:17993466	AT5G43330	1		Lactate/malate dehydrogenase family protein	227.424	297.498	259.958	200.893
cassava4.1_019830m|PACid:17975880	AT1G07080	1		Thioredoxin superfamily protein	226.977	223.563	304.234	277.805
cassava4.1_017270m|PACid:17985937	AT4G32020	1			226.677	254.013	327.88	270.9
cassava4.1_007225m|PACid:17984441	AT1G77760	1	GNR1,NIA1,NR1	nitrate reductase 1	226.664	102.199	90.0467	320.589
cassava4.1_018906m|PACid:17972629	AT2G01400	1			226.641	604.83	172.154	143.689
cassava4.1_019124m|PACid:17976863	AT5G20160	1		Ribosomal protein L7Ae/L30e/S12e/Gadd45 family protein	226.609	150.456	178.352	205.273
cassava4.1_020648m|PACid:17977718	AT2G15960	1			226.6	176.335	303.92	708.336
cassava4.1_021800m|PACid:17980212	AT2G14910	2			226.22	228.433	192.247	194.893
cassava4.1_012249m|PACid:17968124	AT2G22360	1		DNAJ heat shock family protein	226.172	209.164	203.095	179.879
cassava4.1_021241m|PACid:17979605	AT1G52720	1			225.993	235.529	249.27	148.258
cassava4.1_018327m|PACid:17960306	AT5G20670	1		Protein of unknown function (DUF1677)	225.692	108.317	169.899	87.0565
cassava4.1_019360m|PACid:17986783	AT3G52070	2			225.399	141.773	157.271	126.398
cassava4.1_012174m|PACid:17980171	AT1G62290	2		Saposin-like aspartyl protease family protein	225.375	275.864	238.822	260.974
cassava4.1_019956m|PACid:17981597	AT2G30540	1		Thioredoxin superfamily protein	225.341	157.899	218.867	96.821
cassava4.1_020770m|PACid:17961565	AT3G59540	1		Ribosomal L38e protein family	224.771	358.657	390.266	381.071
cassava4.1_019983m|PACid:17963247	AT3G61113	1		Ubiquitin related modifier 1	224.689	292.412	250.35	266.001
cassava4.1_010979m|PACid:17993092	AT2G31040	1		ATP synthase protein I -related	224.526	169.829	129.409	98.985
cassava4.1_000214m|PACid:17974404	AT5G04140	2	FD-GOGAT,GLS1,GLU1,GLUS	glutamate synthase 1	224.133	245.989	180.776	141.708
cassava4.1_018046m|PACid:17966026	AT5G16660	1			224.08	237.169	240.239	256.26
cassava4.1_016996m|PACid:17969229	AT5G17560	1		BolA-like family protein	224.071	212.659	210.282	211.696
cassava4.1_006229m|PACid:17967784	AT3G46780	1	PTAC16	plastid transcriptionally active 16	223.728	193.821	176.464	94.7498
cassava4.1_021649m|PACid:17977141	AT1G21065	1			223.63	251.268	148.105	156.066
cassava4.1_014965m|PACid:17986314	AT2G48070	2	RPH1	resistance to phytophthora 1	223.496	202.419	146.588	117.051
cassava4.1_018266m|PACid:17987264	AT1G78870	2	UBC13A,UBC35	ubiquitin-conjugating enzyme 35	223.32	195.199	234.908	407.734
cassava4.1_001454m|PACid:17964643	AT2G31400	1	GUN1	genomes uncoupled 1	221.979	165.177	143.82	156.6
cassava4.1_009971m|PACid:17979327	AT1G06690	1		NAD(P)-linked oxidoreductase superfamily protein	221.956	128.233	145.956	102.444
cassava4.1_032921m|PACid:17965333	AT3G48690	1	ATCXE12,CXE12	alpha/beta-Hydrolases superfamily protein	221.559	368.42	235.344	222.657
cassava4.1_013813m|PACid:17960809	AT5G23950	1		Calcium-dependent lipid-binding (CaLB domain) family protein	221.506	240.249	179.81	223.033
cassava4.1_005491m|PACid:17980274	AT3G59690	1	IQD13	IQ-domain 13	221.305	279.585	284.976	235.636
cassava4.1_005724m|PACid:17965518	AT3G19940	1		Major facilitator superfamily protein	221.067	289.762	321.798	213.877
cassava4.1_004164m|PACid:17985770	AT5G25880	1	ATNADP-ME3,NADP-ME3	NADP-malic enzyme 3	220.9	291.606	502.022	285.34
cassava4.1_019291m|PACid:17988607	AT2G44670	1		Protein of unknown function (DUF581)	220.839	181.199	240.622	195.18
cassava4.1_014629m|PACid:17967233	AT5G42390	1		Insulinase (Peptidase family M16) family protein	220.54	172.198	166.915	167.592
cassava4.1_013704m|PACid:17992271	AT4G03140	1		NAD(P)-binding Rossmann-fold superfamily protein	220.364	210.429	102.367	117.762
cassava4.1_012185m|PACid:17965786	AT5G37360	1			220.313	130.424	154.887	99.5733
cassava4.1_015738m|PACid:17986614	AT5G55190	1	ATRAN3,RAN3	RAN GTPase 3	220.174	224.854	333.119	318.283
cassava4.1_018965m|PACid:17961781	AT4G27090	1		Ribosomal protein L14	219.934	286.684	332.788	400.291
cassava4.1_030088m|PACid:17961590	AT5G43260	1		chaperone protein dnaJ-related	219.886	158.046	103.279	161.228
cassava4.1_020784m|PACid:17967482	AT3G24100	1		Uncharacterised protein family SERF	219.858	223.315	248.795	220.722
cassava4.1_010105m|PACid:17962148	AT5G43330	1		Lactate/malate dehydrogenase family protein	219.45	278.778	375.377	351.703
cassava4.1_015618m|PACid:17967797	AT5G12110	1		Glutathione S-transferase, C-terminal-like;Translation elongation factor EF1B/ribosomal protein S6	219.276	323.195	423.534	442.585
cassava4.1_029328m|PACid:17984264	AT3G50260	1	ATERF#011,CEJ1,DEAR1	cooperatively regulated by ethylene and jasmonate 1	219.253	408.346	306.191	288.553
cassava4.1_019409m|PACid:17988428	AT1G26880	1		Ribosomal protein L34e superfamily protein	218.972	314.564	246.94	239.527
cassava4.1_030550m|PACid:17972687	AT2G15580	1		RING/U-box superfamily protein	218.912	220.538	313.508	302.682
cassava4.1_006474m|PACid:17992396	AT2G38120	1	AUX1,MAP1,PIR1,WAV5	Transmembrane amino acid transporter family protein	218.388	182.917	314.75	103.732
cassava4.1_019536m|PACid:17975962	AT5G20570	1	ATRBX1,HRT1,RBX1,ROC1	RING-box 1	218.007	230.447	207.59	263.855
cassava4.1_008588m|PACid:17971861	AT4G19420	1		Pectinacetylesterase family protein	217.915	339.902	399.288	130.757
cassava4.1_009670m|PACid:17988568	AT5G20140	1		SOUL heme-binding family protein	217.796	223.677	77.6606	84.2273
cassava4.1_017365m|PACid:17988371	AT1G24050	1		RNA-processing, Lsm domain	217.731	208.114	213.308	189.572
cassava4.1_013213m|PACid:17982528	AT3G01660	1		S-adenosyl-L-methionine-dependent methyltransferases superfamily protein	217.632	182.526	113.457	90.6962
cassava4.1_018411m|PACid:17966219	AT3G51500	1			217.524	244.53	218.834	178.233
cassava4.1_020539m|PACid:17991414					217.485	225.586	267.729	605.887
cassava4.1_019208m|PACid:17979992	AT2G43750	1	ACS1,ATCS-B,CPACS1,OASB	O-acetylserine (thiol) lyase B	217.202	212.705	153.432	177.707
cassava4.1_020701m|PACid:17970087	AT2G31490	1			217.134	259.431	246.923	257.675
cassava4.1_013775m|PACid:17976129	AT3G44110	1	ATJ,ATJ3	DNAJ homologue 3	216.835	282.455	299.345	200.142
cassava4.1_012645m|PACid:17993768	AT2G40830	1	RHC1A	RING-H2 finger C1A	216.783	279.005	203.879	168.296
cassava4.1_014874m|PACid:17960741	AT5G52440	1	HCF106	Bacterial sec-independent translocation protein mttA/Hcf106	216.7	186.135	138.597	108.266
cassava4.1_017352m|PACid:17966717	AT4G12040	1		A20/AN1-like zinc finger family protein	216.697	239.196	191.966	268.415
cassava4.1_010328m|PACid:17967007	AT4G39330	1	ATCAD9,CAD9	cinnamyl alcohol dehydrogenase 9	216.169	268.679	123.764	189.905
cassava4.1_016206m|PACid:17984874					216.037	172.104	118.198	81.7091
cassava4.1_008554m|PACid:17980504	AT3G07650	4	COL9	CONSTANS-like 9	215.944	207.643	237.899	129.686
cassava4.1_003082m|PACid:17968439	AT3G27020	1	YSL6	YELLOW STRIPE like 6	215.715	201.231	189.695	126.329
cassava4.1_015781m|PACid:17966037	AT5G17710	2	EMB1241	Co-chaperone GrpE family protein	215.658	274.127	203.77	199.971
cassava4.1_025314m|PACid:17984061	AT5G05340	1		Peroxidase superfamily protein	215.548	171.365	288.437	146.853
cassava4.1_018791m|PACid:17967741					215.461	229.342	71.7053	75.4688
cassava4.1_002985m|PACid:17983971	AT5G41410	1	BEL1	POX (plant homeobox) family protein	215.051	246.738	215.156	283.342
cassava4.1_004326m|PACid:17973029	AT1G53800	1			214.749	161.471	161.223	156.723
cassava4.1_016045m|PACid:17961193	AT3G43740	1		Leucine-rich repeat (LRR) family protein	214.679	313.218	424.174	432.641
cassava4.1_017904m|PACid:17961752	AT3G17020	1		Adenine nucleotide alpha hydrolases-like superfamily protein	214.25	216.481	246.282	204.899
cassava4.1_018440m|PACid:17990301	AT1G64230	1	UBC28	ubiquitin-conjugating enzyme 28	213.022	283.806	320.14	493.631
cassava4.1_031613m|PACid:17969288	AT5G16660	1			213.016	196.225	171.357	193.376
cassava4.1_020834m|PACid:17991785	AT4G21105	1		cytochrome-c oxidases;electron carriers	212.838	298.603	256.426	329.25
cassava4.1_015152m|PACid:17970288	AT3G55330	1	PPL1	PsbP-like protein 1	212.829	140.397	105.903	87.2599
cassava4.1_019677m|PACid:17975110	AT3G20340	1			212.514	64.0132	202.756	55.7959
cassava4.1_009468m|PACid:17986689	AT5G23060	1	CaS	calcium sensing receptor	212.397	313.995	164.801	137.925
cassava4.1_014830m|PACid:17973535	AT2G27480	1		Calcium-binding EF-hand family protein	212.207	152.903	186.271	112.029
cassava4.1_018863m|PACid:17983790	AT2G32720	1	ATCB5-B,B5 #4,CB5-B	cytochrome B5 isoform B	212.016	224.28	190.838	252.026
cassava4.1_015972m|PACid:17973537	AT1G08360	1		Ribosomal protein L1p/L10e family	211.775	359.89	294.667	278.932
cassava4.1_019476m|PACid:17976449					211.573	236.903	56.8541	264.71
cassava4.1_019528m|PACid:17961130	AT4G34700	1		LYR family of Fe/S cluster biogenesis protein	211.516	271.153	214.339	260.397
cassava4.1_018711m|PACid:17968393	AT1G04480	1		Ribosomal protein L14p/L23e family protein	211.388	309.987	309.242	335.43
cassava4.1_005348m|PACid:17963487	AT4G12320	1	CYP706A6	cytochrome P450, family 706, subfamily A, polypeptide 6	211.383	259.259	105.789	135.015
cassava4.1_006490m|PACid:17965649	AT4G27600	1	NARA5	pfkB-like carbohydrate kinase family protein	211.377	156.714	111.017	102.866
cassava4.1_029052m|PACid:17967126	AT4G04350	1	EMB2369	tRNA synthetase class I (I, L, M and V) family protein	210.905	153.053	179.483	140.015
cassava4.1_013789m|PACid:17972247	AT3G59400	1	GUN4	enzyme binding;tetrapyrrole binding	210.536	180.034	136.656	120.656
cassava4.1_009674m|PACid:17971527	AT5G11650	1		alpha/beta-Hydrolases superfamily protein	209.956	266.04	190.743	194.7
cassava4.1_017771m|PACid:17966880	AT3G52300	1	ATPQ	ATP synthase D chain, mitochondrial	209.942	265.749	217.594	312.931
cassava4.1_016513m|PACid:17973194	AT1G17730	1	CHMP1B,VPS46.1	vacuolar protein sorting 46.1	209.888	130.223	121.465	242.126
cassava4.1_015254m|PACid:17966134	AT2G44870	1			209.823	198.577	159.48	204.064
cassava4.1_019260m|PACid:17988237					209.786	230.14	210.354	193.379
cassava4.1_016113m|PACid:17989966	AT4G25670	2			209.765	218.607	213.527	134.17
cassava4.1_003683m|PACid:17959766	AT1G80300	1	ATNTT1,NTT1	nucleotide transporter 1	209.663	202.503	156.992	184.995
cassava4.1_006107m|PACid:17989483	AT3G12570	3	FYD	FYD	209.539	226.87	209.21	159.132
cassava4.1_020266m|PACid:17983961	AT2G43290	1	MSS3	Calcium-binding EF-hand family protein	209.532	260.32	336.503	193.152
cassava4.1_010185m|PACid:17982691	AT4G31530	1		NAD(P)-binding Rossmann-fold superfamily protein	209.386	230.552	192.376	156.984
cassava4.1_016280m|PACid:17977434	AT4G32020	1			209.323	303.772	173.192	169.865
cassava4.1_006386m|PACid:17961824	AT3G22440	1		FRIGIDA-like protein	208.979	179.132	243.655	243.812
cassava4.1_013085m|PACid:17964699	AT2G46940	1			208.369	242.373	244.345	180.139
cassava4.1_018436m|PACid:17988653	AT4G09320	1	NDPK1	Nucleoside diphosphate kinase family protein	207.155	283.978	310.257	322.55
cassava4.1_001084m|PACid:17969034	AT5G62670	1	AHA11,HA11	H(+)-ATPase 11	207.069	191.852	173.908	168.666
cassava4.1_033284m|PACid:17988292	AT4G37830	1		cytochrome c oxidase-related	207.022	305.004	283.732	260.227
cassava4.1_019235m|PACid:17977885					206.984	265.807	250.014	294.486
cassava4.1_019305m|PACid:17967956	AT5G57290	1		60S acidic ribosomal protein family	206.74	337.411	351.638	455.742
cassava4.1_025477m|PACid:17983733	AT3G27750	1			206.646	229.754	193.329	193.131
cassava4.1_016979m|PACid:17975571	AT1G01360	1	PYL9,RCAR1	regulatory component of ABA receptor 1	206.617	219.455	280.36	158.255
cassava4.1_002982m|PACid:17977422	AT4G34610	1	BLH6	BEL1-like homeodomain 6	206.567	142.583	160.306	131.717
cassava4.1_032685m|PACid:17986268	AT3G62980	1	TIR1	F-box/RNI-like superfamily protein	206.466	171.544	151.014	104.661
cassava4.1_005218m|PACid:17984672	AT3G18830	1	ATPLT5,ATPMT5,PMT5	polyol/monosaccharide transporter 5	206.326	332.034	232.981	423.206
cassava4.1_014206m|PACid:17985602	AT4G36130	1		Ribosomal protein L2 family	205.866	330.963	294.562	385.631
cassava4.1_001563m|PACid:17967151	AT1G42550	1	PMI1	plastid movement impaired1	205.864	188.363	148.034	135.675
cassava4.1_016427m|PACid:17976434	AT4G16720	1		Ribosomal protein L23/L15e family protein	205.439	389.138	357.516	373.625
cassava4.1_018615m|PACid:17981346	AT1G76560	1	CP12-3	CP12 domain-containing protein 3	205.392	373.855	207.498	293.371
cassava4.1_020708m|PACid:17975168					205.392	175.858	160.663	204.6
cassava4.1_019478m|PACid:17965905	AT5G25940	1		early nodulin-related	204.71	270.254	201.769	176.305
cassava4.1_020620m|PACid:17963983	AT4G30660	2		Low temperature and salt responsive protein family	204.575	217.476	281.948	250.423
cassava4.1_018666m|PACid:17987191	AT3G58680	1	ATMBF1B,MBF1B	multiprotein bridging factor 1B	204.524	205.558	239.844	203.306
cassava4.1_003269m|PACid:17983678	AT2G25490	1	EBF1,FBL6	EIN3-binding F box protein 1	204.214	201.842	232.286	160.324
cassava4.1_016092m|PACid:17967477	AT3G13120	1		Ribosomal protein S10p/S20e family protein	204.114	98.0333	72.2445	63.4616
cassava4.1_018308m|PACid:17981671	AT1G34030	1		Ribosomal protein S13/S18 family	204.081	278.897	316.095	316.272
cassava4.1_014257m|PACid:17992643	AT2G23610	1	ATMES3,MES3	methyl esterase 3	204.033	259.943	91.199	87.2067
cassava4.1_027921m|PACid:17960743	AT5G52420	1			204.025	262.454	190.965	120.19
cassava4.1_018830m|PACid:17985096	AT1G79040	1	PSBR	photosystem II subunit R	203.731	142.684	254.102	168.755
cassava4.1_006864m|PACid:17988647	AT5G05690	1	CBB3,CPD,CYP90,CYP90A,CYP90A1,DWF3	Cytochrome P450 superfamily protein	203.669	50.5893	193.795	89.5363
cassava4.1_007095m|PACid:17975788	AT5G11580	1		Regulator of chromosome condensation (RCC1) family protein	203.66	169.374	172.207	132.88
cassava4.1_011157m|PACid:17986283	AT3G63410	1	APG1,E37,IEP37,VTE3	S-adenosyl-L-methionine-dependent methyltransferases superfamily protein	203.039	195.697	108.145	131.291
cassava4.1_018471m|PACid:17992083	AT2G09990	1		Ribosomal protein S5 domain 2-like superfamily protein	203.02	340.859	281.466	328.283
cassava4.1_016490m|PACid:17960047	AT4G09830	1		Uncharacterised conserved protein UCP009193	202.793	211.181	157.35	162.495
cassava4.1_019741m|PACid:17991493	AT4G22310	1		Uncharacterised protein family (UPF0041)	202.456	238.787	219.888	253.386
cassava4.1_028739m|PACid:17982814	AT4G39250	1	ATRL1,RL1,RSM2	RAD-like 1	202.329	9.1845	1.85589	4.39805
cassava4.1_022125m|PACid:17974190	AT4G20360	1	ATRAB8D,ATRABE1B,RABE1b	RAB GTPase homolog E1B	201.462	196.695	117.627	112.905
cassava4.1_027425m|PACid:17972299	AT1G29970	2	RPL18AA	60S ribosomal protein L18A-1	201.318	286.344	276.339	245.162
cassava4.1_023294m|PACid:17959848	AT5G25220	2	KNAT3	KNOTTED1-like homeobox gene 3	201.28	196.97	331.678	105.771
cassava4.1_027252m|PACid:17985220	AT3G60540	2		Preprotein translocase Sec, Sec61-beta subunit protein	201.221	225.939	264.83	441.136
cassava4.1_015958m|PACid:17980291	AT2G30695	1			201.012	140.534	99.9271	71.822
cassava4.1_023671m|PACid:17987977	AT3G43540	1		Protein of unknown function (DUF1350)	200.889	140.258	66.475	62.3301
cassava4.1_013132m|PACid:17991385	AT1G01720	1	ANAC002,ATAF1	NAC (No Apical Meristem) domain transcriptional regulator superfamily protein	200.764	218.439	267.52	546.78
cassava4.1_014909m|PACid:17967980	AT5G64160	1			200.674	163.653	183.687	194.449
cassava4.1_021946m|PACid:17990306	AT5G56180	1	ARP8,ATARP8	actin-related protein 8	200.615	227.487	216.895	168.686
cassava4.1_011991m|PACid:17974188	AT3G48420	1		Haloacid dehalogenase-like hydrolase (HAD) superfamily protein	200.571	235.313	168.016	88.5151
cassava4.1_016407m|PACid:17966302	AT2G17695	3			200.546	167.118	134.583	113.922
cassava4.1_020859m|PACid:17966952	AT1G76200	1			200.402	198.154	163.096	194.146
cassava4.1_023527m|PACid:17988517	AT1G78080	1	RAP2.4	related to AP2 4	200.173	429.967	277.575	504.807
cassava4.1_010250m|PACid:17965584	AT1G54460	1		TPX2 (targeting protein for Xklp2) protein family	200.144	283.868	420.188	118.451
cassava4.1_012545m|PACid:17983071	AT5G20620	1	UBQ4	ubiquitin 4	200.054	152	170.811	457.218
cassava4.1_007160m|PACid:17962212	AT3G22890	1	APS1	ATP sulfurylase 1	200.029	403.062	250.915	318.322
cassava4.1_018674m|PACid:17982879	AT3G58680	1	ATMBF1B,MBF1B	multiprotein bridging factor 1B	200.014	160.525	185.517	190.625
cassava4.1_018320m|PACid:17989051	AT1G02140	1	HAP1,MAGO,MEE63	mago nashi family protein	199.673	303.726	252.462	319.437
cassava4.1_024972m|PACid:17962622	AT1G76510	3		ARID/BRIGHT DNA-binding domain-containing protein	199.502	166.559	178.616	132.546
cassava4.1_027209m|PACid:17974669	AT5G50950	2	FUM2	FUMARASE 2	198.511	171.921	191.011	164.936
cassava4.1_010298m|PACid:17983518	AT2G13290	1		beta-1,4-N-acetylglucosaminyltransferase family protein	198.372	137.241	82.5563	64.8842
cassava4.1_020370m|PACid:17966653	AT5G54640	1	ATHTA1,HTA1,RAT5	Histone superfamily protein	198.116	178.046	268.273	238.73
cassava4.1_019549m|PACid:17970023	AT1G28330	4	DRM1,DYL1	dormancy-associated protein-like 1	198.021	197.889	319.956	250.11
cassava4.1_019471m|PACid:17979951	AT2G42310	1			197.966	262.723	143.301	155.4
cassava4.1_031433m|PACid:17971585	AT4G13010	1		Oxidoreductase, zinc-binding dehydrogenase family protein	197.963	131.917	147.984	109.869
cassava4.1_019648m|PACid:17970649	AT1G74670	1		Gibberellin-regulated family protein	197.952	5.77818	8.31043	3.31547
cassava4.1_015851m|PACid:17992212	AT3G19150	1	ACK1,ICK4,KRP6	KIP-related protein 6	197.945	153.981	138.533	121.659
cassava4.1_033055m|PACid:17987445	AT1G70840	1	MLP31	MLP-like protein 31	197.484	152.699	275.194	91.6028
cassava4.1_019710m|PACid:17991926	AT2G30000	1		PHF5-like protein	197.388	273.354	263.419	246.256
cassava4.1_017645m|PACid:17967818	AT2G29180	1			196.95	189.285	122.348	92.0939
cassava4.1_016247m|PACid:17987015	AT4G13830	2	J20	DNAJ-like 20	196.658	303.057	327.051	358.878
cassava4.1_014428m|PACid:17987171	AT4G27450	1		Aluminium induced protein with YGL and LRDR motifs	196.585	332.118	311.72	219.872
cassava4.1_016464m|PACid:17968627	AT3G27830	1	RPL12,RPL12-A	ribosomal protein L12-A	196.072	119.221	74.0227	61.552
cassava4.1_005317m|PACid:17989020	AT5G05740	2	ATEGY2,EGY2	ethylene-dependent gravitropism-deficient and yellow-green-like 2	196.018	146.498	160.971	108.838
cassava4.1_005504m|PACid:17975332	AT1G02520	1	PGP11	P-glycoprotein 11	195.967	158.445	62.073	52.1076
cassava4.1_021962m|PACid:17960880	AT5G62200	1		Embryo-specific protein 3, (ATS3)	195.876	230.94	183.547	292.456
cassava4.1_016773m|PACid:17967727	AT2G43760	2		molybdopterin biosynthesis MoaE family protein	195.742	169.229	132.065	111.596
cassava4.1_018037m|PACid:17987722	AT3G57870	1	AHUS5,ATSCE1,EMB1637,SCE1,SCE1A	sumo conjugation enzyme 1	195.72	218.52	234.107	239.775
cassava4.1_006274m|PACid:17982976	AT1G80380	2		P-loop containing nucleoside triphosphate hydrolases superfamily protein	195.655	183.591	149.572	106.297
cassava4.1_012829m|PACid:17978020	AT2G02570	4		nucleic acid binding;RNA binding	195.631	132.822	179.093	106.255
cassava4.1_017560m|PACid:17972895	AT5G25360	2			195.509	187.846	189.018	95.7722
cassava4.1_005253m|PACid:17981800	AT5G59250	1		Major facilitator superfamily protein	195.509	126.928	171.737	112.059
cassava4.1_018381m|PACid:17970381	AT3G52580	1		Ribosomal protein S11 family protein	195.111	286.915	267.702	322.247
cassava4.1_012309m|PACid:17982662	AT3G17170	1	RFC3	Translation elongation factor EF1B/ribosomal protein S6 family protein	194.71	186.272	138.625	111.317
cassava4.1_020759m|PACid:17987365					194.679	137.72	369.533	237.848
cassava4.1_019192m|PACid:17977896	AT1G67430	1		Ribosomal protein L22p/L17e family protein	194.41	284.481	312.746	328.511
cassava4.1_019377m|PACid:17974293	AT5G56710	1		Ribosomal protein L31e family protein	194.39	260.04	328.188	343.326
cassava4.1_012367m|PACid:17969992	AT4G26370	1		antitermination NusB domain-containing protein	194.349	127.45	92.1647	134.006
cassava4.1_010483m|PACid:17973196	AT3G16350	1		Homeodomain-like superfamily protein	194.207	269.353	338.163	181.58
cassava4.1_016070m|PACid:17994072	AT2G37270	2	ATRPS5B,RPS5B	ribosomal protein 5B	193.718	282.675	301.79	343.066
cassava4.1_010567m|PACid:17966576	AT5G14970	1			193.691	170.69	98.4864	154.213
cassava4.1_002829m|PACid:17993243	AT1G29880	1		glycyl-tRNA synthetase / glycine--tRNA ligase	193.554	178.053	136.63	129.871
cassava4.1_003002m|PACid:17991569	AT2G39950	1			193.419	164.241	174.272	125.953
cassava4.1_009506m|PACid:17993347	AT3G22970	1		Protein of unknown function (DUF506)	193.376	57.5124	136.184	41.5025
cassava4.1_030786m|PACid:17968260					193.372	192.04	144.708	82.1757
cassava4.1_017002m|PACid:17988595	AT5G51160	1		Ankyrin repeat family protein	193.3	201.136	373.834	115.944
cassava4.1_009805m|PACid:17992135	AT2G20860	1	LIP1	lipoic acid synthase 1	193.261	161.523	103.834	115.487
cassava4.1_020694m|PACid:17992386	AT3G10860	1		Cytochrome b-c1 complex, subunit 8 protein	193.156	247.81	228.63	306.083
cassava4.1_006297m|PACid:17966485	AT4G35090	1	CAT2	catalase 2	193.087	240.082	194.119	140.983
cassava4.1_012345m|PACid:17966340	AT5G66530	1		Galactose mutarotase-like superfamily protein	192.137	113.165	129.36	99.5047
cassava4.1_029746m|PACid:17966942	AT4G20030	1		RNA-binding (RRM/RBD/RNP motifs) family protein	191.659	115.839	124.773	91.3566
cassava4.1_005410m|PACid:17987132	AT5G53850	2		haloacid dehalogenase-like hydrolase family protein	191.578	166.459	165.446	144.296
cassava4.1_001644m|PACid:17971276	AT1G56070	1	LOS1	Ribosomal protein S5/Elongation factor G/III/V family protein	191.549	282.371	238.006	315.486
cassava4.1_018773m|PACid:17985378	AT4G36910	1	CDCP2,LEJ2	Cystathionine beta-synthase (CBS) family protein	191.506	123.18	62.3512	69.3635
cassava4.1_015080m|PACid:17990031	AT4G27700	1		Rhodanese/Cell cycle control phosphatase superfamily protein	191.48	180.837	117.118	85.857
cassava4.1_012745m|PACid:17984222	AT5G09650	1	AtPPa6,PPa6	pyrophosphorylase 6	191.475	264.985	192.013	181.076
cassava4.1_004876m|PACid:17960775	AT5G62190	1	PRH75	DEAD box RNA helicase (PRH75)	191.244	214.259	159.645	141.498
cassava4.1_028546m|PACid:17962757	AT1G13480	1		Protein of unknown function (DUF1262)	191.197	181.824	232.422	187.305
cassava4.1_018925m|PACid:17987850	AT2G24020	2		Uncharacterised BCR, YbaB family COG0718	191.168	154.959	174.536	142.644
cassava4.1_016951m|PACid:17978160	AT1G48830	2		Ribosomal protein S7e family protein	191.062	310.197	335.48	259.21
cassava4.1_009294m|PACid:17979422	AT3G02720	1		Class I glutamine amidotransferase-like superfamily protein	190.965	227.475	209.834	168.859
cassava4.1_018255m|PACid:17970830	AT3G21180	1	ACA9,ATACA9	autoinhibited Ca(2+)-ATPase 9	190.908	175.685	110.707	175.867
cassava4.1_015205m|PACid:17971548	AT5G49800	1		Polyketide cyclase/dehydrase and lipid transport superfamily protein	190.779	76.4361	267.688	118.618
cassava4.1_014928m|PACid:17962096	AT4G14550	1	IAA14,SLR	indole-3-acetic acid inducible 14	190.749	110.606	275.006	92.311
cassava4.1_018144m|PACid:17993792	AT5G25760	1	PEX4,UBC21	peroxin4	190.639	273.312	210.32	209.708
cassava4.1_018959m|PACid:17982525	AT5G03455	1	ACR2,ARATH;CDC25,CDC25	Rhodanese/Cell cycle control phosphatase superfamily protein	190.532	210.058	232.556	233.004
cassava4.1_009140m|PACid:17966251	AT4G38970	1	FBA2	fructose-bisphosphate aldolase 2	190.509	244.927	111.821	179.19
cassava4.1_005060m|PACid:17962528	AT5G24690	1		Protein of unknown function (DUF3411)	190.508	176.195	176.205	115.223
cassava4.1_018622m|PACid:17961737	AT2G31200	1	ADF6,ATADF6	actin depolymerizing factor 6	190.465	228.136	111.012	144.552
cassava4.1_017991m|PACid:17988761	AT2G47710	1		Adenine nucleotide alpha hydrolases-like superfamily protein	190.443	171.729	213.69	212.578
cassava4.1_008257m|PACid:17974463	AT2G38000	1		chaperone protein dnaJ-related	190.289	160.003	184.519	170.615
cassava4.1_016698m|PACid:17993762	AT5G39850	1		Ribosomal protein S4	190.266	283.339	261.933	364.128
cassava4.1_020846m|PACid:17986934	AT1G31160	1	HINT 2	HISTIDINE TRIAD NUCLEOTIDE-BINDING 2	190.136	148.281	122.322	103.112
cassava4.1_019425m|PACid:17990319	AT4G02220	1		zinc finger (MYND type) family protein / programmed cell death 2 C-terminal domain-containing protein	189.988	203.455	258.069	209.429
cassava4.1_021553m|PACid:17959929	AT4G31310	1		AIG2-like (avirulence induced gene) family protein	189.84	200.674	168.922	147.652
cassava4.1_030625m|PACid:17971422	AT1G22850	1		SNARE associated Golgi protein family	189.73	174.395	95.8369	100.675
cassava4.1_017342m|PACid:17968454	AT2G21620	1	RD2	Adenine nucleotide alpha hydrolases-like superfamily protein	189.69	144.578	182.651	236.049
cassava4.1_005932m|PACid:17992568	AT3G21690	1		MATE efflux family protein	189.614	190.502	277.749	178.828
cassava4.1_019024m|PACid:17986112	AT2G40510	1		Ribosomal protein S26e family protein	189.518	344.709	324.313	357.86
cassava4.1_018698m|PACid:17989696	AT5G38660	2	APE1	acclimation of photosynthesis to environment	188.91	200.334	185.772	340.772
cassava4.1_012147m|PACid:17986703	AT1G74070	1		Cyclophilin-like peptidyl-prolyl cis-trans isomerase family protein	188.908	126.209	55.1409	36.8267
cassava4.1_032642m|PACid:17969235	AT1G64940	1	CYP89A6	cytochrome P450, family 87, subfamily A, polypeptide 6	188.876	208.806	190.812	212.138
cassava4.1_011544m|PACid:17960049	AT1G22700	1		Tetratricopeptide repeat (TPR)-like superfamily protein	188.653	154.554	112.097	87.7105
cassava4.1_002590m|PACid:17966962	AT5G42270	1	FTSH5,VAR1	FtsH extracellular protease family	188.647	101.777	60.3617	203.775
cassava4.1_020133m|PACid:17991823					188.398	207.807	228.03	148.282
cassava4.1_017198m|PACid:17979533	AT4G35770	1	ATSEN1,DIN1,SEN1	Rhodanese/Cell cycle control phosphatase superfamily protein	188.155	306.22	168.538	91.626
cassava4.1_015894m|PACid:17971898	AT2G35130	2		Tetratricopeptide repeat (TPR)-like superfamily protein	188.118	76.8743	172.301	123.514
cassava4.1_022615m|PACid:17973156	AT3G19990	1			188.031	231.21	156.587	178.861
cassava4.1_015439m|PACid:17974652	AT1G11430	1		plastid developmental protein DAG, putative	188.03	160.924	136.964	155.202
cassava4.1_027500m|PACid:17985717	AT2G25625	1			187.952	39.5989	97.1175	261.499
cassava4.1_015090m|PACid:17985930	AT2G25080	1	ATGPX1,GPX1	glutathione peroxidase 1	187.725	290.336	180.386	219.209
cassava4.1_012524m|PACid:17972268					187.639	149.295	99.831	75.7107
cassava4.1_016831m|PACid:17988790	AT2G21970	1	37500	stress enhanced protein 2	187.535	321.313	195.368	279.584
cassava4.1_018395m|PACid:17961208	AT2G27030	3	ACAM-2,CAM5	calmodulin 5	187.528	264.417	264.08	380.943
cassava4.1_030179m|PACid:17980660	AT4G33580	1	ATBCA5,BCA5	beta carbonic anhydrase 5	187.455	165.662	203.664	101.022
cassava4.1_017832m|PACid:17961591	AT5G16450	1		Ribonuclease E inhibitor RraA/Dimethylmenaquinone methyltransferase	187.23	224.161	194.129	217.879
cassava4.1_017782m|PACid:17988664	AT3G55380	1	UBC14	ubiquitin-conjugating enzyme 14	187.053	200.117	237.056	139.066
cassava4.1_008269m|PACid:17963820	AT4G09150	2		T-complex protein 11	186.926	116.881	163.108	100.847
cassava4.1_017250m|PACid:17973508	AT3G44620	2		protein tyrosine phosphatases;protein tyrosine phosphatases	186.912	138.031	131.088	91.3078
cassava4.1_019300m|PACid:17964560	AT3G45030	1		Ribosomal protein S10p/S20e family protein	186.864	299.004	257.145	290.051
cassava4.1_007632m|PACid:17985561	AT5G23860	2	TUB8	tubulin beta 8	186.606	106.679	92.8026	143.738
cassava4.1_007099m|PACid:17980622	AT3G21750	1	UGT71B1	UDP-glucosyl transferase 71B1	186.409	256.712	194.099	94.643
cassava4.1_011178m|PACid:17976002	AT1G17650	1	GLYR2,GR2	glyoxylate reductase 2	186.202	128.85	97.3526	59.4618
cassava4.1_015629m|PACid:17966174	AT3G21870	1	CYCP2;1	cyclin p2;1	186.031	186.577	82.4302	63.0742
cassava4.1_013119m|PACid:17977651	AT5G45390	1	CLPP4,NCLPP4	CLP protease P4	185.941	167.182	118.228	149.859
cassava4.1_030977m|PACid:17965305	AT3G20230	1		Ribosomal L18p/L5e family protein	185.899	174.877	126.556	103.93
cassava4.1_015158m|PACid:17961506	AT1G35340	1		ATP-dependent protease La (LON) domain protein	185.863	115.548	93.2955	58.1733
cassava4.1_014175m|PACid:17992996	AT3G50560	1		NAD(P)-binding Rossmann-fold superfamily protein	185.795	99.5003	122.862	92.4228
cassava4.1_011258m|PACid:17973258	AT5G08380	1	AGAL1,AtAGAL1	alpha-galactosidase 1	185.738	342.885	543.548	184.812
cassava4.1_014693m|PACid:17974313	AT5G13450	1	ATP5	delta subunit of Mt ATP synthase	185.197	215.136	154.18	304.574
cassava4.1_033108m|PACid:17973616	AT5G09810	1	ACT7	actin 7	184.845	277.458	226.357	296.627
cassava4.1_013000m|PACid:17983847	AT5G22390	1		Protein of unknown function (DUF3049)	184.775	202.883	97.4214	79.6702
cassava4.1_019375m|PACid:17982929	AT5G02420	1			184.759	123.304	142.926	127.995
cassava4.1_010351m|PACid:17976221	AT2G45770	1	CPFTSY,FRD4	signal recognition particle receptor protein, chloroplast (FTSY)	184.588	124.605	112.887	89.7092
cassava4.1_015028m|PACid:17993673	AT5G05610	2	AL1	alfin-like 1	184.502	224.391	188.365	194.009
cassava4.1_012975m|PACid:17964820	AT5G64260	1	EXL2	EXORDIUM like 2	184.489	84.454	184.415	106.324
cassava4.1_011579m|PACid:17962907	AT1G15340	1	MBD10	methyl-CPG-binding domain 10	184.344	153.015	182.12	178.116
cassava4.1_015103m|PACid:17970558	AT2G26340	1			184.307	125.991	113.411	60.8843
cassava4.1_030110m|PACid:17965093	AT3G19800	1		Protein of unknown function (DUF177)	184.153	103.945	61.7414	53.0752
cassava4.1_024010m|PACid:17967744					183.981	389.809	209.248	149.545
cassava4.1_012618m|PACid:17991164	AT1G15140	1		FAD/NAD(P)-binding oxidoreductase	183.976	193.219	126.301	122.796
cassava4.1_016929m|PACid:17963197	AT5G07730	1			183.972	131.827	165.406	116.531
cassava4.1_025967m|PACid:17979216	AT2G31040	1		ATP synthase protein I -related	183.739	69.6818	94.4993	73.2596
cassava4.1_032952m|PACid:17985581	AT5G52030	2		TraB family protein	183.67	145.977	150.867	107.003
cassava4.1_015852m|PACid:17979490	AT2G18050	1	HIS1-3	histone H1-3	183.615	145.601	318.103	148.565
cassava4.1_018920m|PACid:17984860	AT1G52740	1	HTA9	histone H2A protein 9	183.526	202.187	190.819	155.965
cassava4.1_019152m|PACid:17964043	AT1G29850	2		double-stranded DNA-binding family protein	183.509	243.846	252.142	256.155
cassava4.1_007849m|PACid:17969803	AT4G30960	1	ATCIPK6,CIPK6,SIP3,SNRK3.14	SOS3-interacting protein 3	183.381	209.8	136.953	217.723
cassava4.1_016339m|PACid:17973036	AT3G12390	1		Nascent polypeptide-associated complex (NAC), alpha subunit family protein	183.101	180.165	163.524	225.875
cassava4.1_020007m|PACid:17975090	AT4G26840	1	ATSUMO1,SUM1,SUMO 1,SUMO1	small ubiquitin-like modifier 1	183.101	219.714	249.429	249.463
cassava4.1_017367m|PACid:17968333	AT4G28660	1	PSB28	photosystem II reaction center PSB28 protein	183.101	184.856	140.98	80.2581
cassava4.1_012068m|PACid:17988738	AT2G21960	1			182.827	141.551	86.7758	59.521
cassava4.1_015756m|PACid:17985424	AT4G25910	1	ATCNFU3,NFU3	NFU domain protein 3	182.413	148.557	126.71	78.9125
cassava4.1_012064m|PACid:17962279	AT4G21960	1	PRXR1	Peroxidase superfamily protein	182.378	81.1904	200.916	63.8899
cassava4.1_006101m|PACid:17993838	AT4G15440	1	CYP74B2,HPL1	hydroperoxide lyase 1	182.31	141.953	185.609	131.254
cassava4.1_008300m|PACid:17991732	AT1G48450	1		Protein of unknown function (DUF760)	182.139	156.493	256.012	295.382
cassava4.1_005768m|PACid:17960739	AT5G24060	2		Pentatricopeptide repeat (PPR) superfamily protein	182.104	119.458	120.831	72.8888
cassava4.1_018314m|PACid:17986290	AT1G34030	1		Ribosomal protein S13/S18 family	181.978	294.795	280.803	339.29
cassava4.1_019829m|PACid:17968076	AT3G23390	1		Zinc-binding ribosomal protein family protein	181.825	270.667	289.133	296.75
cassava4.1_018945m|PACid:17975127					181.722	90.0926	62.7633	37.7424
cassava4.1_016643m|PACid:17967509	AT4G13830	2	J20	DNAJ-like 20	181.7	150.367	223.458	98.2329
cassava4.1_014122m|PACid:17963977	AT4G30630	1			181.672	163.04	189.255	131.808
cassava4.1_013773m|PACid:17979430	AT5G16710	1	DHAR3	dehydroascorbate reductase 1	181.667	158.743	99.052	82.9991
cassava4.1_017874m|PACid:17988766	AT3G51880	2	HMGB1,NFD1	high mobility group B1	181.538	212.246	245.312	198.067
cassava4.1_018095m|PACid:17962833	AT1G68660	1		Ribosomal protein L12/ ATP-dependent Clp protease adaptor protein ClpS family protein	181.419	180.203	149.13	172.291
cassava4.1_011332m|PACid:17961693	AT5G27290	1			181.326	172.23	114.038	79.1417
cassava4.1_010012m|PACid:17985257	AT2G16800	1		high-affinity nickel-transport family protein	181.265	158.808	128.229	105.508
cassava4.1_020085m|PACid:17960318	AT1G15250	1		Zinc-binding ribosomal protein family protein	181.263	269.119	231.909	240.084
cassava4.1_007769m|PACid:17985239	AT2G16980	2		Major facilitator superfamily protein	181.24	140.135	143.088	107.405
cassava4.1_023999m|PACid:17975518	AT3G59780	1		Rhodanese/Cell cycle control phosphatase superfamily protein	181.069	191.646	191.663	138.193
cassava4.1_004279m|PACid:17970541	AT2G26280	1	CID7	CTC-interacting domain 7	180.882	151.228	166.189	186.711
cassava4.1_018076m|PACid:17959903	AT5G23740	1	RPS11-BETA	ribosomal protein S11-beta	180.823	282.618	337.081	264.034
cassava4.1_020817m|PACid:17974284	AT4G12735	1			180.807	242.874	732.243	532.442
cassava4.1_020811m|PACid:17987284					180.807	196.182	484.605	41.8725
cassava4.1_004520m|PACid:17991341	AT1G12820	1	AFB3	auxin signaling F-box 3	180.799	262.879	200.106	130.027
cassava4.1_004231m|PACid:17977778	AT3G18890	1		NAD(P)-binding Rossmann-fold superfamily protein	180.569	160.587	141.608	85.0815
cassava4.1_014674m|PACid:17976440	AT2G43090	1		Aconitase/3-isopropylmalate dehydratase protein	180.554	197.161	98.4325	177.434
cassava4.1_002160m|PACid:17975327	AT1G15690	1	ATAVP3,AtVHP1;1,AVP-3,AVP1	Inorganic H pyrophosphatase family protein	180.505	217.528	230.423	171.849
cassava4.1_017895m|PACid:17968243	AT2G36620	1	RPL24A	ribosomal protein L24	180.38	227.732	163.757	205.989
cassava4.1_015933m|PACid:17988012	AT5G20900	1	JAZ12,TIFY3B	jasmonate-zim-domain protein 12	180.173	194.976	217.93	197.361
cassava4.1_011091m|PACid:17978257	AT3G26340	1		N-terminal nucleophile aminohydrolases (Ntn hydrolases) superfamily protein	179.912	195.65	164.91	283.295
cassava4.1_018648m|PACid:17973599	AT5G08290	1	YLS8	mRNA splicing factor, thioredoxin-like U5 snRNP	179.873	205.648	199.547	175.325
cassava4.1_006059m|PACid:17988662	AT2G44760	1		Domain of unknown function (DUF3598)	179.705	123.878	92.7113	81.7821
cassava4.1_020748m|PACid:17982424	AT3G24100	1		Uncharacterised protein family SERF	179.424	202.498	244.99	199.672
cassava4.1_019226m|PACid:17968729	AT2G24395	1		chaperone protein dnaJ-related	178.893	121.727	108.238	66.4853
cassava4.1_013579m|PACid:17972395	AT5G19140	1	AILP1,ATAILP1	Aluminium induced protein with YGL and LRDR motifs	178.684	182.174	237.982	78.9582
cassava4.1_004239m|PACid:17973750	AT3G12360	1	ITN1	Ankyrin repeat family protein	178.512	216.099	230.087	234.397
cassava4.1_017600m|PACid:17982566	AT2G43060	1	IBH1	ILI1 binding bHLH 1	178.5	258.865	203.187	199.755
cassava4.1_017224m|PACid:17972649	AT4G01995	1			178.031	170.679	123.648	65.5635
cassava4.1_013241m|PACid:17977992	AT1G79510	2		Uncharacterized conserved protein (DUF2358)	178.026	177.859	144.137	78.0518
cassava4.1_019504m|PACid:17961275	AT5G59320	1	LTP3	lipid transfer protein 3	177.907	238.693	245.803	510.665
cassava4.1_017692m|PACid:17964917	AT5G37070	1		Protein of unknown function, DUF538	177.319	204.543	192.334	153.54
cassava4.1_015349m|PACid:17959817	AT4G31300	1	PBA1	N-terminal nucleophile aminohydrolases (Ntn hydrolases) superfamily protein	177.144	185.307	158.046	284.927
cassava4.1_019092m|PACid:17982242	AT4G02620	1		vacuolar ATPase subunit F family protein	177.097	272.276	230.208	216.209
cassava4.1_015268m|PACid:17961931	AT2G29420	1	ATGSTU7,GST25,GSTU7	glutathione S-transferase tau 7	176.978	451.047	412.625	422.36
cassava4.1_016588m|PACid:17972371	AT3G06050	1	ATPRXIIF,PRXIIF	peroxiredoxin IIF	176.851	230.764	211.842	209.729
cassava4.1_005406m|PACid:17990772	AT5G57030	1	LUT2	Lycopene beta/epsilon cyclase protein	176.534	177.083	140.2	98.8959
cassava4.1_015951m|PACid:17983820	AT4G13200	1			176.447	179.65	100.517	95.7167
cassava4.1_016843m|PACid:17990339	AT4G02080	1	ASAR1,ATSAR2,ATSARA1C,SAR2	secretion-associated RAS super family 2	176.314	192.238	178.663	184.621
cassava4.1_008812m|PACid:17990583	AT3G09630	1		Ribosomal protein L4/L1 family	176.16	284.538	257.678	350.319
cassava4.1_034166m|PACid:17973814	AT3G10190	1		Calcium-binding EF-hand family protein	176.069	301.637	177.441	450.99
cassava4.1_019920m|PACid:17965739	AT3G03070	1		NADH-ubiquinone oxidoreductase-related	175.991	207.452	168.462	230.9
cassava4.1_030380m|PACid:17989870	AT4G17030	1	AT-EXPR,ATEXLB1,ATEXPR1,ATHEXP BETA 3.1,EXLB1,EXPR	expansin-like B1	175.859	116.021	164.015	54.4625
cassava4.1_016079m|PACid:17978992	AT5G42960	1			175.773	181.391	138.029	145.588
cassava4.1_023450m|PACid:17980664	AT2G33740	2	CUTA	Nitrogen regulatory PII-like, alpha/beta	175.3	186.492	128.056	170.673
cassava4.1_015186m|PACid:17990705	AT1G74940	1		Protein of unknown function (DUF581)	175.174	61.6805	149.761	199.389
cassava4.1_027916m|PACid:17970326	AT5G52970	1		thylakoid lumen 15.0 kDa protein	175.16	106.159	125.935	88.2402
cassava4.1_018801m|PACid:17974125	AT5G39850	1		Ribosomal protein S4	175.152	290.224	273.923	404.944
cassava4.1_013690m|PACid:17962399	AT3G24420	1		alpha/beta-Hydrolases superfamily protein	174.77	169.274	169.888	105.937
cassava4.1_012587m|PACid:17971186	AT5G56860	1	GATA21,GNC	GATA type zinc finger transcription factor family protein	174.352	150.022	111.752	80.2362
cassava4.1_017700m|PACid:17971821	AT4G40030	2		Histone superfamily protein	174.219	133.117	166.997	133.734
cassava4.1_015768m|PACid:17978900	AT1G26910	1	RPL10B	Ribosomal protein L16p/L10e family protein	174.031	262.309	237.86	356.069
cassava4.1_004227m|PACid:17989471	AT3G58610	2		ketol-acid reductoisomerase	174.024	218.862	174.003	147.824
cassava4.1_018499m|PACid:17969591	AT1G70600	1		Ribosomal protein L18e/L15 superfamily protein	173.906	278.174	279.778	253.742
cassava4.1_019621m|PACid:17962636	AT5G04430	2	BTR1,BTR1L,BTR1S	binding to TOMV RNA 1L (long form)	173.605	216.172	190.573	237.123
cassava4.1_018138m|PACid:17960195	AT1G07930	1		GTP binding Elongation factor Tu family protein	173.498	257.025	241.118	232.756
cassava4.1_018732m|PACid:17964942	AT2G32060	3		Ribosomal protein L7Ae/L30e/S12e/Gadd45 family protein	173.481	287.651	275.033	301.951
cassava4.1_004097m|PACid:17963647	AT5G35790	1	G6PD1	glucose-6-phosphate dehydrogenase 1	173.471	112.753	160.965	93.5364
cassava4.1_007907m|PACid:17972592	AT1G01140	1	CIPK9,PKS6,SnRK3.12	CBL-interacting protein kinase 9	173.396	211.711	151.104	94.8083
cassava4.1_006288m|PACid:17970632	AT5G58950	1		Protein kinase superfamily protein	173.319	194.787	186.165	121.071
cassava4.1_018182m|PACid:17979517	AT1G75950	1	ASK1,ATSKP1,SKP1,SKP1A,UIP1	S phase kinase-associated protein 1	173.234	263.8	206.494	248.461
cassava4.1_022943m|PACid:17993940	AT3G63520	1	ATCCD1,ATNCED1,CCD1,NCED1	carotenoid cleavage dioxygenase 1	173.126	170.382	102.358	174.462
cassava4.1_019263m|PACid:17974250	AT5G63030	1		Thioredoxin superfamily protein	172.988	151.686	153.497	139.669
cassava4.1_015835m|PACid:17987690	AT5G21090	1		Leucine-rich repeat (LRR) family protein	172.868	221.486	235.352	260.21
cassava4.1_014553m|PACid:17972691	AT2G47910	1	CRR6	chlororespiratory reduction 6	172.862	140.07	99.9648	63.7347
cassava4.1_015657m|PACid:17967153	AT1G20810	1		FKBP-like peptidyl-prolyl cis-trans isomerase family protein	172.788	94.6481	93.8507	63.8241
cassava4.1_018068m|PACid:17963003	AT1G68630	1		PLAC8 family protein	172.762	90.0185	143.263	116.797
cassava4.1_016743m|PACid:17969133	AT5G39850	1		Ribosomal protein S4	172.752	212.795	217.307	302.444
cassava4.1_018181m|PACid:17964734	AT2G47110	1	UBQ6	ubiquitin 6	172.504	281.25	258.695	407.007
cassava4.1_030408m|PACid:17964122	AT5G27860	1			172.032	128.094	200.958	140.079
cassava4.1_000358m|PACid:17981545	AT4G02510	1	ATTOC159,PPI2,TOC159,TOC160,TOC86	translocon at the outer envelope membrane of chloroplasts 159	171.945	190.439	146.383	108.776
cassava4.1_010640m|PACid:17965572	AT3G04590	2		AT hook motif DNA-binding family protein	171.473	135.974	119.783	99.4713
cassava4.1_019455m|PACid:17987773	AT4G21780	1			171.354	161.808	113.708	81.856
cassava4.1_026492m|PACid:17963503	AT1G76450	1		Photosystem II reaction center PsbP family protein	171.317	133.452	108.459	76.991
cassava4.1_006964m|PACid:17964830	AT2G23390	1			170.798	138.623	114.66	78.5327
cassava4.1_017411m|PACid:17971654	AT4G13220	1			170.435	174.087	136.999	149.022
cassava4.1_019724m|PACid:17960036					170.393	129.889	88.0871	47.2738
cassava4.1_019876m|PACid:17977904	AT3G02790	1		zinc finger (C2H2 type) family protein	170.318	222.766	195.54	217.225
cassava4.1_019078m|PACid:17979573	AT1G07770	1	RPS15A	ribosomal protein S15A	170.206	218.622	253.017	271.921
cassava4.1_019424m|PACid:17979673	AT4G15930	1		Dynein light chain type 1 family protein	169.926	163.234	177.144	133.25
cassava4.1_017409m|PACid:17972025	AT2G34480	1		Ribosomal protein L18ae/LX family protein	169.875	299.896	299.752	362.258
cassava4.1_000536m|PACid:17985907	AT4G29060	1	emb2726	elongation factor Ts family protein	169.825	104.303	78.0698	69.0429
cassava4.1_018317m|PACid:17988467	AT2G02760	1	ATUBC2,UBC2	ubiquiting-conjugating enzyme 2	169.802	203.503	188.736	227.63
cassava4.1_016359m|PACid:17973589	AT4G35750	1		SEC14 cytosolic factor family protein / phosphoglyceride transfer family protein	169.741	100.133	1043.52	226.309
cassava4.1_015251m|PACid:17981372	AT3G58070	1	GIS	C2H2 and C2HC zinc fingers superfamily protein	169.578	102.966	139.227	77.2892
cassava4.1_016972m|PACid:17966897	AT2G35810	1			169.555	148.94	97.4389	92.9756
cassava4.1_018665m|PACid:17990958	AT5G08290	1	YLS8	mRNA splicing factor, thioredoxin-like U5 snRNP	169.551	245.041	217.009	220.492
cassava4.1_018409m|PACid:17973952	AT2G27030	3	ACAM-2,CAM5	calmodulin 5	169.377	210.305	217.553	309.31
cassava4.1_010547m|PACid:17983069	AT3G19320	1		Leucine-rich repeat (LRR) family protein	169.314	25.7126	331.944	92.3854
cassava4.1_011947m|PACid:17962152	AT4G15960	1		alpha/beta-Hydrolases superfamily protein	169.241	236.411	145.024	153.21
cassava4.1_034283m|PACid:17985679	AT5G11090	1		serine-rich protein-related	169.214	163.188	233.748	137.957
cassava4.1_009672m|PACid:17973267	AT3G54360	1		zinc ion binding	169.18	179.572	126.268	136.443
cassava4.1_013298m|PACid:17976423	AT5G47120	1	ATBI-1,ATBI1,BI-1,BI1	BAX inhibitor 1	169.1	310.889	266.709	440.88
cassava4.1_009029m|PACid:17976124	AT3G20930	1		RNA-binding (RRM/RBD/RNP motifs) family protein	169.062	132.017	160.256	114.282
cassava4.1_011776m|PACid:17973691	AT1G52760	1	LysoPL2	lysophospholipase 2	168.889	125.677	122.182	134.644
cassava4.1_005719m|PACid:17964179	AT2G45510	1	CYP704A2	cytochrome P450, family 704, subfamily A, polypeptide 2	168.868	149.58	129.382	86.4529
cassava4.1_033644m|PACid:17984845	AT3G15810	1		Protein of unknown function (DUF567)	168.714	187.231	189.38	136.976
cassava4.1_015575m|PACid:17980651	AT2G22540	1	AGL22,SVP	K-box region and MADS-box transcription factor family protein	168.547	212.794	191.99	233.9
cassava4.1_009780m|PACid:17993116	AT5G09810	1	ACT7	actin 7	168.544	194.173	150.867	255.554
cassava4.1_001214m|PACid:17973332	AT2G38800	1		Plant calmodulin-binding protein-related	168.489	155.793	151.097	102.323
cassava4.1_014434m|PACid:17972410	AT3G13490	1	ATKRS-2,OVA5	Lysyl-tRNA synthetase, class II	168.374	130.527	111.549	90.9694
cassava4.1_026869m|PACid:17960936	AT3G26430	1		GDSL-like Lipase/Acylhydrolase superfamily protein	168.151	15.4789	9.76699	9.8213
cassava4.1_032532m|PACid:17976003	AT1G72690	1			168.062	103.813	100.45	123.797
cassava4.1_015481m|PACid:17971194	AT4G29670	1	ACHT2	atypical CYS HIS rich thioredoxin 2	168.014	151.06	97.6731	95.4127
cassava4.1_009739m|PACid:17979036	AT4G11570	1		Haloacid dehalogenase-like hydrolase (HAD) superfamily protein	167.883	129.104	100.648	161.848
cassava4.1_009458m|PACid:17960308	AT3G51420	1	ATSSL4,SSL4	strictosidine synthase-like 4	167.45	130.435	165.736	81.1481
cassava4.1_013636m|PACid:17962451	AT5G13720	1		Uncharacterised protein family (UPF0114)	167.352	155.943	110.874	95.6504
cassava4.1_019520m|PACid:17987791	AT3G20340	1			166.935	70.9069	168.553	63.1459
cassava4.1_018705m|PACid:17983325	AT3G15900	1			166.81	106.478	101.303	73.7688
cassava4.1_009250m|PACid:17980924	AT5G59750	2		DHBP synthase RibB-like alpha/beta domain;GTP cyclohydrolase II	166.392	155.289	76.5412	54.8851
cassava4.1_015054m|PACid:17974176	AT5G63310	1	ATNDPK2,NDPK IA,NDPK IA IA,NDPK1A,NDPK2	nucleoside diphosphate kinase 2	166.344	178.97	135.882	178.77
cassava4.1_020696m|PACid:17961025	AT3G52730	1		ubiquinol-cytochrome C reductase UQCRX/QCR9-like family protein	166.264	249.564	241.202	327.022
cassava4.1_013144m|PACid:17993901	AT2G06025	1		Acyl-CoA N-acyltransferases (NAT) superfamily protein	166.224	147.716	302.257	78.8571
cassava4.1_018064m|PACid:17974058	AT1G13950	1	ATELF5A-1,EIF-5A,EIF5A,ELF5A-1	eukaryotic elongation factor 5A-1	166.135	212.524	190.484	209.616
cassava4.1_015875m|PACid:17966953	AT1G20440	1	AtCOR47,COR47,RD17	cold-regulated 47	165.936	225.011	303.865	334.96
cassava4.1_020733m|PACid:17993648	AT1G51650	1		ATP synthase epsilon chain, mitochondrial	165.901	207.367	181.263	302.252
cassava4.1_018244m|PACid:17977476	AT3G21510	1	AHP1	histidine-containing phosphotransmitter 1	165.67	142.151	224.718	114.667
cassava4.1_013163m|PACid:17966002	AT2G43030	1		Ribosomal protein L3 family protein	165.631	130.763	107.965	89.3472
cassava4.1_015860m|PACid:17964999	AT3G23760	1			165.478	102.772	77.0871	61.3808
cassava4.1_019456m|PACid:17960491	AT3G51030	1	ATTRX H1,ATTRX1,TRX1	thioredoxin H-type 1	165.454	312.32	338.434	413.058
cassava4.1_016211m|PACid:17960168	AT5G05270	1		Chalcone-flavanone isomerase family protein	165.269	236.117	51.9339	146.22
cassava4.1_011146m|PACid:17966019	AT5G27560	1		Domain of unknown function (DUF1995)	165.063	135.491	125.069	76.022
cassava4.1_015862m|PACid:17985940	AT4G29160	1	SNF7.1	SNF7 family protein	164.955	192.507	185.555	176.068
cassava4.1_008858m|PACid:17965324	AT1G23890	2		NHL domain-containing protein	164.95	224.911	188.938	179.058
cassava4.1_007185m|PACid:17992731	AT1G73270	1	scpl6	serine carboxypeptidase-like 6	164.838	187.394	159.54	377.723
cassava4.1_015030m|PACid:17988633	AT2G44920	2		Tetratricopeptide repeat (TPR)-like superfamily protein	164.643	84.0405	77.6661	39.4858
cassava4.1_020768m|PACid:17963778	AT3G15580	1	APG8H,ATG8I	Ubiquitin-like superfamily protein	164.587	125.466	57.9302	44.7437
cassava4.1_033348m|PACid:17970439	AT2G34620	1		Mitochondrial transcription termination factor family protein	164.512	137.504	107.614	69.4803
cassava4.1_026268m|PACid:17969558	AT3G57990	1			164.431	143.177	102.155	86.3763
cassava4.1_032810m|PACid:17990246	AT4G24220	1	AWI31,VEP1	NAD(P)-binding Rossmann-fold superfamily protein	164.278	544.604	10.4732	10.3749
cassava4.1_015724m|PACid:17985938	AT5G25170	1		PPPDE putative thiol peptidase family protein	164.275	127.68	123.826	95.991
cassava4.1_019991m|PACid:17987011					164.075	394.449	273.827	195.567
cassava4.1_015775m|PACid:17988259	AT1G14320	1	RPL10,RPL10A,SAC52	Ribosomal protein L16p/L10e family protein	164.046	207.681	182.33	237.198
cassava4.1_012105m|PACid:17981118	AT1G75080	1	BZR1	Brassinosteroid signalling positive regulator (BZR1) family protein	163.91	164.778	228.172	101.687
cassava4.1_012762m|PACid:17975406	AT2G36000	1		Mitochondrial transcription termination factor family protein	163.72	152.951	109.124	69.005
cassava4.1_007774m|PACid:17970095	AT3G01990	1	ACR6	ACT domain repeat 6	163.708	156.059	199.841	118.636
cassava4.1_011400m|PACid:17961496	AT1G14700	1	ATPAP3,PAP3	purple acid phosphatase 3	163.622	69.1038	203.991	90.6272
cassava4.1_029236m|PACid:17993402	AT4G13510	1	AMT1;1,ATAMT1,ATAMT1;1	ammonium transporter 1;1	163.301	138.883	69.193	168.532
cassava4.1_032871m|PACid:17968001	AT1G32740	1		SBP (S-ribonuclease binding protein) family protein	163.247	154.693	141.499	132.886
cassava4.1_015218m|PACid:17976262	AT1G01820	1	PEX11C	peroxin 11c	163.213	211.732	170.199	224.916
cassava4.1_010886m|PACid:17991806	AT5G40240	1		nodulin MtN21 /EamA-like transporter family protein	163.154	140.171	144.886	87.8176
cassava4.1_009376m|PACid:17988724	AT3G55800	1	SBPASE	sedoheptulose-bisphosphatase	163.101	170.275	122.748	78.0422
cassava4.1_014112m|PACid:17966131	AT4G34670	1		Ribosomal protein S3Ae	162.946	264.442	266.622	281.951
cassava4.1_028184m|PACid:17968720	AT2G39000	1		Acyl-CoA N-acyltransferases (NAT) superfamily protein	162.818	125.369	85.854	84.5999
cassava4.1_022403m|PACid:17992579	AT5G19590	1		Protein of unknown function, DUF538	162.751	164.569	215.83	186.58
cassava4.1_015917m|PACid:17985920	AT2G25110	1	AtSDF2,ATSDL,SDF2	stromal cell-derived factor 2-like protein precursor	162.688	194.389	231.049	223.621
cassava4.1_016692m|PACid:17985275	AT5G51545	1	LPA2	low psii accumulation2	162.595	189.852	136.743	115.219
cassava4.1_032158m|PACid:17980353	AT3G11210	1		SGNH hydrolase-type esterase superfamily protein	162.288	169.057	155.056	99.7859
cassava4.1_029108m|PACid:17994118	AT5G64140	1	RPS28	ribosomal protein S28	162.258	297.952	328.979	301.535
cassava4.1_019576m|PACid:17978374	AT1G26355	1	SP1L1	SPIRAL1-like1	162.237	149.958	157.008	151.814
cassava4.1_032878m|PACid:17962050	AT3G23325	1		Splicing factor 3B subunit 5/RDS3 complex subunit 10	162.14	196.475	160.658	187.029
cassava4.1_020051m|PACid:17983698	AT1G52240	2	ATROPGEF11,PIRF1,ROPGEF11	RHO guanyl-nucleotide exchange factor 11	162.013	174.534	194.262	103.525
cassava4.1_016331m|PACid:17967605	AT5G48760	1		Ribosomal protein L13 family protein	161.78	268.732	310.655	466.953
cassava4.1_003781m|PACid:17960026	AT1G76880	1		Duplicated homeodomain-like superfamily protein	161.551	155.582	159.776	90.6686
cassava4.1_016501m|PACid:17985328	AT1G02130	1	ARA-5,ARA5,ATRAB1B,ATRABD2A,RA-5,RABD2A	RAS 5	161.349	177.856	135.38	160.07
cassava4.1_001652m|PACid:17975963	AT3G13750	1	BGAL1	beta galactosidase 1	161.251	115.056	220.676	69.6437
cassava4.1_016371m|PACid:17967566	AT5G55710	1			161.157	133.531	101.764	75.8709
cassava4.1_014286m|PACid:17960700	AT4G19390	1		Uncharacterised protein family (UPF0114)	161.044	208.88	162.451	144.672
cassava4.1_013717m|PACid:17975830	AT3G01280	1	ATVDAC1,VDAC1	voltage dependent anion channel 1	160.909	193.809	162.903	192.964
cassava4.1_018690m|PACid:17962553	AT4G11175	1		Nucleic acid-binding, OB-fold-like protein	160.553	188.704	136.172	127.592
cassava4.1_026620m|PACid:17991084	AT3G10490	2	ANAC051,ANAC052,NAC052	NAC domain containing protein 52	160.409	147.044	155.304	149.496
cassava4.1_019914m|PACid:17965513	AT2G28740	1	HIS4	histone H4	160.244	138.736	218.557	178.39
cassava4.1_015910m|PACid:17961587	AT1G27385	1			160.059	119.393	95.2589	81.9415
cassava4.1_017463m|PACid:17973545	AT2G27580	1		A20/AN1-like zinc finger family protein	160.055	273.774	222.712	304.968
cassava4.1_012343m|PACid:17989716	AT2G15230	1	ATLIP1,LIP1	lipase 1	159.792	111.066	116.733	95.0716
cassava4.1_017887m|PACid:17981681	AT1G02816	1		Protein of unknown function, DUF538	159.008	177.232	105.171	184.616
cassava4.1_015906m|PACid:17967602	AT4G26670	1		Mitochondrial import inner membrane translocase subunit Tim17/Tim22/Tim23 family protein	158.941	149.11	137.846	130.955
cassava4.1_009735m|PACid:17978895	AT3G52180	1	ATPTPKIS1,ATSEX4,DSP4,SEX4	dual specificity protein phosphatase (DsPTP1) family protein	158.909	83.1834	119.856	135.978
cassava4.1_013653m|PACid:17976058	AT1G17710	1		Pyridoxal phosphate phosphatase-related protein	158.713	66.7401	1024.14	479.713
cassava4.1_032964m|PACid:17967622					158.684	94.8654	109.513	111.78
cassava4.1_001085m|PACid:17965332	AT3G19170	1	ATPREP1,ATZNMP,PREP1	presequence protease 1	158.585	109.297	104.885	111.103
cassava4.1_017933m|PACid:17975454	AT5G06280	3			158.413	152.461	294.373	102.252
cassava4.1_004565m|PACid:17992817	AT1G60420	1		DC1 domain-containing protein	158.281	126.339	129.181	185.125
cassava4.1_017518m|PACid:17962972	AT1G52590	1		Putative thiol-disulphide oxidoreductase DCC	158.278	112.896	92.768	75.5258
cassava4.1_012118m|PACid:17974390	AT5G24910	1	CYP714A1	cytochrome P450, family 714, subfamily A, polypeptide 1	158.259	347.125	238.675	97.0068
cassava4.1_015220m|PACid:17993767	AT3G56880	1		VQ motif-containing protein	158.234	238.313	433.998	284.86
cassava4.1_017190m|PACid:17977889	AT1G26220	1		Acyl-CoA N-acyltransferases (NAT) superfamily protein	157.626	145.604	66.3354	53.3014
cassava4.1_018881m|PACid:17968311	AT1G16810	1			157.522	163.257	152.982	177.753
cassava4.1_016778m|PACid:17985303	AT5G62350	1		Plant invertase/pectin methylesterase inhibitor superfamily protein	157.334	66.0381	204.825	182.737
cassava4.1_005966m|PACid:17966316	AT3G50670	1	U1-70K,U1SNRNP	U1 small nuclear ribonucleoprotein-70K	157.061	137.875	179.876	176.107
cassava4.1_012793m|PACid:17971993	AT5G19760	1		Mitochondrial substrate carrier family protein	157.053	125.252	96.5401	107.499
cassava4.1_008772m|PACid:17965538	AT1G54520	1			156.508	133.147	98.3326	87.1012
cassava4.1_018147m|PACid:17990073	AT5G42190	1	ASK2,SKP1B	E3 ubiquitin ligase SCF complex subunit SKP1/ASK1 family protein	156.447	153.145	113.197	135.443
cassava4.1_020474m|PACid:17988697	AT5G65207	1			156.388	50.1041	89.8501	37.9274
cassava4.1_018167m|PACid:17970204	AT5G46840	1		RNA-binding (RRM/RBD/RNP motifs) family protein	156.349	153.876	162.721	206.558
cassava4.1_027634m|PACid:17988435	AT1G69760	1			156.254	155.947	188.338	191.31
cassava4.1_020835m|PACid:17969891	AT1G25275	3			155.941	149.678	166.661	111.733
cassava4.1_015548m|PACid:17962497	AT3G26070	1		Plastid-lipid associated protein PAP / fibrillin family protein	155.859	108.287	103.705	74.0715
cassava4.1_017358m|PACid:17960846	AT5G19860	1		Protein of unknown function, DUF538	155.795	175.538	130.783	180.081
cassava4.1_019586m|PACid:17962753	AT1G26355	1	SP1L1	SPIRAL1-like1	155.633	161.425	176.866	202.245
cassava4.1_013038m|PACid:17986954	AT1G73650	3		Protein of unknown function (DUF1295)	155.279	132.265	125.07	114.108
cassava4.1_033838m|PACid:17987898	AT2G45400	1	BEN1	NAD(P)-binding Rossmann-fold superfamily protein	155.169	195.106	213.22	139.238
cassava4.1_007317m|PACid:17994043	AT5G06390	1	FLA17	FASCICLIN-like arabinogalactan protein 17 precursor	155.155	112.987	136.071	129.606
cassava4.1_033597m|PACid:17977937	AT1G27330	1		Ribosome associated membrane protein RAMP4	155.13	195.143	221.188	306.644
cassava4.1_009622m|PACid:17968373	AT1G06190	1		Rho termination factor	155.12	114.956	98.0761	89.5244
cassava4.1_008575m|PACid:17972164	AT1G73390	2		Endosomal targeting BRO1-like domain-containing protein	155.112	131.381	62.0272	51.6943
cassava4.1_027167m|PACid:17978967					155.098	153.18	187.816	147.215
cassava4.1_009038m|PACid:17978896	AT1G25550	1		myb-like transcription factor family protein	155.018	101.208	493.117	212.942
cassava4.1_026919m|PACid:17965430	AT5G54090	1		DNA mismatch repair protein MutS, type 2	154.952	101.217	119.571	71.3822
cassava4.1_009897m|PACid:17984891	AT4G26850	1	VTC2	mannose-1-phosphate guanylyltransferase (GDP)s;GDP-galactose:mannose-1-phosphate guanylyltransferases;GDP-galactose:glucose-1-phosphate guanylyltransferases;GDP-galactose:myoinositol-1-phosphate guanylyltransferases;glucose-1-phosphate guanylyltransferase	154.952	168.38	174.441	201.531
cassava4.1_000145m|PACid:17966751	AT4G28080	1		Tetratricopeptide repeat (TPR)-like superfamily protein	154.916	119.792	106.612	64.8616
cassava4.1_014352m|PACid:17969792	AT5G64200	2	ATSC35,SC35	ortholog of human splicing factor SC35	154.849	189.013	171.238	167.75
cassava4.1_014251m|PACid:17989805	AT1G78300	1	14-3-3OMEGA,GF14 OMEGA,GRF2	general regulatory factor 2	154.607	207.344	185.87	306.609
cassava4.1_016823m|PACid:17981334	AT4G10450	1		Ribosomal protein L6 family	154.54	212.195	216.382	204.116
cassava4.1_019110m|PACid:17963807	AT2G07340	1	PFD1	PREFOLDIN 1	154.54	152.942	99.3256	124.038
cassava4.1_020249m|PACid:17960067	AT4G09890	1		Protein of unknown function (DUF3511)	154.477	188.1	261.976	76.2472
cassava4.1_032568m|PACid:17991151	AT2G01110	1	APG2,PGA2,TATC,UNE3	Sec-independent periplasmic protein translocase	154.135	131.406	111.047	98.9681
cassava4.1_019292m|PACid:17965665	AT1G04240	1	IAA3,SHY2	AUX/IAA transcriptional regulator family protein	154.044	67.3171	205.337	48.1
cassava4.1_032870m|PACid:17982510	AT4G25434	2	ATNUDT10,NUDT10	nudix hydrolase homolog 10	153.959	149.669	279.869	157.174
cassava4.1_020196m|PACid:17965389	AT5G43150	1			153.928	313.183	239.818	85.4038
cassava4.1_032401m|PACid:17968019	AT4G17090	1	BAM3,BMY8,CT-BMY	chloroplast beta-amylase	153.9	206.859	78.022	114.343
cassava4.1_019268m|PACid:17967779	AT5G12190	1		RNA-binding (RRM/RBD/RNP motifs) family protein	153.843	190.708	220.086	157.173
cassava4.1_010296m|PACid:17973061	AT3G57990	1			153.69	188.417	146.995	127.257
cassava4.1_020282m|PACid:17981446	AT4G15802	1	AtHSBP,HSBP	heat shock factor binding protein	153.601	140.397	177.696	155.921
cassava4.1_015399m|PACid:17968489	AT1G49510	1	emb1273	embryo defective 1273	153.532	111.51	82.9686	100.879
cassava4.1_019701m|PACid:17968721	AT3G01390	1	AVMA10,VMA10	vacuolar membrane ATPase 10	153.495	143.712	131.517	234.645
cassava4.1_013791m|PACid:17970268	AT2G23810	1	TET8	tetraspanin8	153.375	142.986	350.474	360.376
cassava4.1_014196m|PACid:17964799	AT2G02570	1		nucleic acid binding;RNA binding	153.36	144.201	172.697	136.475
cassava4.1_006796m|PACid:17983894	AT2G39730	1	RCA	rubisco activase	153.231	293.331	150.968	211.85
cassava4.1_018515m|PACid:17972893	AT1G65820	1		microsomal glutathione s-transferase, putative	153.142	203.797	215.46	411.757
cassava4.1_015011m|PACid:17971224	AT2G21870	1	MGP1	copper ion binding;cobalt ion binding;zinc ion binding	153.108	188.055	161.709	215.275
cassava4.1_020353m|PACid:17971724	AT3G61110	1	ARS27A,RS27A	ribosomal protein S27	153.015	261.35	311.064	253.728
cassava4.1_007470m|PACid:17967111	AT1G32080	1		membrane protein, putative	152.976	94.1969	68.4568	64.8729
cassava4.1_009048m|PACid:17969948	AT5G54190	1	PORA	protochlorophyllide oxidoreductase A	152.945	314.479	244.031	187.194
cassava4.1_019698m|PACid:17978605	AT3G53740	2		Ribosomal protein L36e family protein	152.721	201.728	221.118	216.959
cassava4.1_018473m|PACid:17972823	AT3G12490	2	ATCYS6,ATCYSB,CYSB	cystatin B	152.689	192.213	205.207	296.479
cassava4.1_012538m|PACid:17964439	AT5G42750	1	BKI1	BRI1 kinase inhibitor 1	152.616	123.089	171.997	109.946
cassava4.1_006620m|PACid:17972262	AT4G18390	2	TCP2	TEOSINTE BRANCHED 1, cycloidea and PCF transcription factor 2	152.483	112.249	124.647	110.933
cassava4.1_012860m|PACid:17985809	AT2G26660	1	ATSPX2,SPX2	SPX domain gene 2	152.481	98.9841	220.947	131.756
cassava4.1_016470m|PACid:17978114	AT2G31570	1	ATGPX2,GPX2	glutathione peroxidase 2	152.077	143.465	218.239	145.158
cassava4.1_019697m|PACid:17983477	AT3G01390	2	AVMA10,VMA10	vacuolar membrane ATPase 10	152.075	201.036	228.04	264.617
cassava4.1_016556m|PACid:17960500	AT1G47270	1	AtTLP6,TLP6	tubby like protein 6	151.979	172.993	123.851	77.2182
cassava4.1_005225m|PACid:17963304	AT3G26100	2		Regulator of chromosome condensation (RCC1) family protein	151.969	130.124	131.911	124.604
cassava4.1_025004m|PACid:17989901	AT5G11600	1			151.965	146.677	175.221	117.112
cassava4.1_014473m|PACid:17963568	AT4G02580	1		NADH-ubiquinone oxidoreductase 24 kDa subunit, putative	151.951	180.191	76.4152	87.2123
cassava4.1_015784m|PACid:17983005	AT1G17180	1	ATGSTU25,GSTU25	glutathione S-transferase TAU 25	151.921	120.843	248.193	129.313
cassava4.1_018355m|PACid:17973501	AT2G27510	1	ATFD3,FD3	ferredoxin 3	151.838	257.918	236.042	258.433
cassava4.1_016348m|PACid:17969236	AT3G49010	1	ATBBC1,BBC1,RSU2	breast basic conserved 1	151.673	231.128	232.192	285.529
cassava4.1_019139m|PACid:17992264	AT2G36170	1		Ubiquitin supergroup;Ribosomal protein L40e	151.517	249.006	235.266	315.867
cassava4.1_012243m|PACid:17979097	AT3G44750	1	ATHD2A,HD2A,HDA3,HDT1	histone deacetylase 3	151.511	153.754	165.304	122.465
cassava4.1_015234m|PACid:17960276	AT5G44600	1		S-adenosyl-L-methionine-dependent methyltransferases superfamily protein	151.285	115.823	58.8513	39.0272
cassava4.1_026840m|PACid:17960468	AT2G21520	1		Sec14p-like phosphatidylinositol transfer family protein	151.268	100.876	168.931	85.2952
cassava4.1_016800m|PACid:17970694	AT2G29590	1		Thioesterase superfamily protein	151.266	165.454	132.303	155.747
cassava4.1_020559m|PACid:17960702	AT2G18390	1	ARL2,ATARLC1,HAL,TTN5	ADP-ribosylation factor family protein	151.196	140.008	254.744	210.38
cassava4.1_013471m|PACid:17986859	AT4G35100	2	PIP2;7,PIP3,PIP3A,SIMIP	plasma membrane intrinsic protein 3	150.997	43.6019	113.093	61.3837
cassava4.1_020167m|PACid:17985736	AT5G10810	1	ATER,ER	enhancer of rudimentary protein, putative	150.919	86.4859	80.3757	128.975
cassava4.1_006331m|PACid:17993418	AT4G14300	1		RNA-binding (RRM/RBD/RNP motifs) family protein	150.898	173.356	159.983	137.615
cassava4.1_029788m|PACid:17980991	AT3G07560	1	APM2,PEX13	peroxin 13	150.895	178.007	149.703	127.194
cassava4.1_000672m|PACid:17974237	AT3G48200	1			150.634	134.677	130.684	75.1379
cassava4.1_020207m|PACid:17962374	AT2G43810	2		Small nuclear ribonucleoprotein family protein	150.617	194.266	122.025	136.34
cassava4.1_020452m|PACid:17981810					150.462	324.75	280.839	169.049
cassava4.1_018187m|PACid:17977055	AT5G67590	1	FRO1	NADH-ubiquinone oxidoreductase-related	150.37	179.729	144.2	200.485
cassava4.1_012525m|PACid:17992914	AT4G05320	4	UBQ10	polyubiquitin 10	150.298	82.5708	175.469	199.015
cassava4.1_013802m|PACid:17991416	AT1G44770	1			150.278	121.648	116.017	165.285
cassava4.1_010044m|PACid:17968956	AT1G13270	1	MAP1B,MAP1C	methionine aminopeptidase 1B	150.113	113.078	109.482	99.5553
cassava4.1_006605m|PACid:17968275	AT3G12780	1	PGK1	phosphoglycerate kinase 1	150.045	137.695	105.208	66.9704
cassava4.1_013002m|PACid:17972730	AT5G35100	1		Cyclophilin-like peptidyl-prolyl cis-trans isomerase family protein	149.925	98.8938	71.5053	51.0236
cassava4.1_019289m|PACid:17973792	AT5G02610	1		Ribosomal L29 family protein	149.884	219.194	184.683	181.644
cassava4.1_010269m|PACid:17967000	AT5G38520	1		alpha/beta-Hydrolases superfamily protein	149.735	115.504	98.2349	68.7301
cassava4.1_010162m|PACid:17990509	AT2G24220	1	ATPUP5,PUP5	purine permease 5	149.544	216.04	111.191	108.087
cassava4.1_008914m|PACid:17992171	AT1G03630	1	POR C,PORC	protochlorophyllide oxidoreductase C	149.489	103.148	83.8952	78.3339
cassava4.1_005310m|PACid:17968498	AT1G58440	1	SQE1,XF1	FAD/NAD(P)-binding oxidoreductase family protein	149.227	183.169	210.989	92.6098
cassava4.1_014588m|PACid:17990101	AT1G76010	1		Alba DNA/RNA-binding protein	149.154	153.987	189.882	222.054
cassava4.1_015127m|PACid:17970169	AT3G14290	1	PAE2	20S proteasome alpha subunit E2	149.137	148.629	117.833	258.476
cassava4.1_011566m|PACid:17981249	AT1G60650	2		RNA-binding (RRM/RBD/RNP motifs) family protein with retrovirus zinc finger-like domain	149.124	149.66	174.02	177.665
cassava4.1_001394m|PACid:17981663	AT4G02260	2	AT-RSH1,ATRSH1,RSH1	RELA/SPOT homolog 1	149.048	121.834	139.678	95.6093
cassava4.1_012384m|PACid:17991953	AT5G58770	1		Undecaprenyl pyrophosphate synthetase family protein	148.982	315.44	77.2468	187.711
cassava4.1_007673m|PACid:17979089	AT2G36530	1	ENO2,LOS2	Enolase	148.952	159.602	262.62	321.324
cassava4.1_026522m|PACid:17965984	AT1G32780	1		GroES-like zinc-binding dehydrogenase family protein	148.95	86.5669	170.04	90.86
cassava4.1_018531m|PACid:17993745	AT3G49910	1		Translation protein SH3-like family protein	148.853	260.582	210.959	274.436
cassava4.1_004283m|PACid:17973776	AT2G39200	1	ATMLO12,MLO12	Seven transmembrane MLO family protein	148.848	170.083	355.797	153.516
cassava4.1_001567m|PACid:17965008	AT5G62000	2	ARF1-BP,ARF2,HSS,ORE14	auxin response factor 2	148.624	170.448	209.745	155.693
cassava4.1_018054m|PACid:17971801	AT4G08685	1	SAH7	Pollen Ole e 1 allergen and extensin family protein	148.402	131.867	132.858	488.729
cassava4.1_003755m|PACid:17962917	AT1G80300	1	ATNTT1,NTT1	nucleotide transporter 1	148.343	84.3237	105.851	159.882
cassava4.1_010157m|PACid:17968962	AT1G25560	1	EDF1,TEM1	AP2/B3 transcription factor family protein	148.334	65.7923	184.408	121.807
cassava4.1_018671m|PACid:17973757	AT5G02960	1		Ribosomal protein S12/S23 family protein	148.107	219.973	212.531	196.494
cassava4.1_015698m|PACid:17981852	AT2G29420	1	ATGSTU7,GST25,GSTU7	glutathione S-transferase tau 7	148.052	251.517	329.903	185.342
cassava4.1_018125m|PACid:17993380	AT1G04340	1		HR-like lesion-inducing protein-related	147.922	175.51	160.475	202.879
cassava4.1_015385m|PACid:17982478	AT3G13200	1	EMB2769	Cwf15 / Cwc15 cell cycle control family protein	147.887	157.733	156.883	180.285
cassava4.1_019793m|PACid:17980425	AT5G03345	1			147.85	200.056	177.523	158.543
cassava4.1_018385m|PACid:17979570	AT5G02560	1	HTA12	histone H2A 12	147.691	111.298	145.415	139.969
cassava4.1_017210m|PACid:17978521	AT1G63800	1	UBC5	ubiquitin-conjugating enzyme 5	147.658	159.198	136.64	129.091
cassava4.1_015504m|PACid:17974804	AT1G80160	1		Lactoylglutathione lyase / glyoxalase I family protein	147.614	61.7769	55.4537	26.5035
cassava4.1_014220m|PACid:17967240	AT5G24650	1		Mitochondrial import inner membrane translocase subunit Tim17/Tim22/Tim23 family protein	147.579	167.612	149.317	168.176
cassava4.1_025388m|PACid:17970190	AT1G17280	2	UBC34	ubiquitin-conjugating enzyme 34	147.543	113.446	116.891	97.3393
cassava4.1_003479m|PACid:17964143	AT1G50480	1	THFS	10-formyltetrahydrofolate synthetase	147.413	158.877	108.355	106.69
cassava4.1_018352m|PACid:17972606	AT5G13020	1		Emsy N Terminus (ENT)/ plant Tudor-like domains-containing protein	147.068	136.028	151.084	140.493
cassava4.1_007863m|PACid:17986389	AT5G57930	2	APO2,emb1629	Arabidopsis thaliana protein of unknown function (DUF794)	147.051	130.214	97.3791	71.2771
cassava4.1_012876m|PACid:17977971	AT5G58560	1		Phosphatidate cytidylyltransferase family protein	146.999	137.392	124.69	88.1556
cassava4.1_009181m|PACid:17982163	AT4G12830	1		alpha/beta-Hydrolases superfamily protein	146.879	118.586	117.6	73.7566
cassava4.1_011667m|PACid:17981708	AT1G43700	1	SUE3,VIP1	VIRE2-interacting protein 1	146.868	161.414	110.995	115.788
cassava4.1_012164m|PACid:17983960	AT5G42750	1	BKI1	BRI1 kinase inhibitor 1	146.834	143.179	157.639	95.6065
cassava4.1_018036m|PACid:17993356	AT4G14385	1			146.768	143.374	68.005	54.5451
cassava4.1_009823m|PACid:17989423	AT5G28840	2	GME	GDP-D-mannose 3\',5\'-epimerase	146.604	159.914	131.113	217.356
cassava4.1_023810m|PACid:17968845	AT2G35490	1		Plastid-lipid associated protein PAP / fibrillin family protein	146.604	128.355	113.417	89.3393
cassava4.1_010576m|PACid:17962522	AT5G49920	1		Octicosapeptide/Phox/Bem1p family protein	146.588	90.766	95.6535	67.1639
cassava4.1_001905m|PACid:17968953	AT2G04030	1	AtHsp90.5,CR88,EMB1956,Hsp88.1,HSP90.5	Chaperone protein htpG family protein	146.571	134.915	141.565	129.13
cassava4.1_019768m|PACid:17984451	AT5G35732	1			146.481	237.086	176.67	129.878
cassava4.1_016466m|PACid:17986455	AT3G26510	4		Octicosapeptide/Phox/Bem1p family protein	146.442	163.874	343.982	125.297
cassava4.1_033755m|PACid:17981459	AT3G63088	1	DVL14,RTFL14	ROTUNDIFOLIA like 14	146.282	125.715	129.242	59.5275
cassava4.1_018052m|PACid:17969011	AT1G13950	1	ATELF5A-1,EIF-5A,EIF5A,ELF5A-1	eukaryotic elongation factor 5A-1	146.073	195	245.841	283.141
cassava4.1_018620m|PACid:17959861	AT5G10700	1		Peptidyl-tRNA hydrolase II (PTH2) family protein	145.984	156.743	126.87	124.987
cassava4.1_007222m|PACid:17981484	AT2G47590	1	PHR2	photolyase/blue-light receptor 2	145.84	165.132	107.314	115.865
cassava4.1_014443m|PACid:17974363	AT1G79160	1			145.76	183.738	126.806	115.731
cassava4.1_016307m|PACid:17970459	AT3G49010	2	ATBBC1,BBC1,RSU2	breast basic conserved 1	145.639	170.989	159.865	207.209
cassava4.1_001996m|PACid:17969849	AT3G57520	1	AtSIP2,SIP2	seed imbibition 2	145.579	154.561	132.733	71.2644
cassava4.1_015467m|PACid:17970644	AT3G10190	1		Calcium-binding EF-hand family protein	145.54	208.683	117.292	217.948
cassava4.1_002395m|PACid:17975999	AT1G54130	1	AT-RSH3,ATRSH3,RSH3	RELA/SPOT homolog 3	145.513	48.1358	61.6535	108.785
cassava4.1_017840m|PACid:17989968	AT5G52840	1		NADH-ubiquinone oxidoreductase-related	145.455	181.396	112.628	148.415
cassava4.1_034442m|PACid:17993639	AT1G55680	1		Transducin/WD40 repeat-like superfamily protein	145.27	135.912	153.575	95.7797
cassava4.1_028161m|PACid:17978427	AT4G19830	1		FKBP-like peptidyl-prolyl cis-trans isomerase family protein	145.267	110.103	72.0316	55.448
cassava4.1_016580m|PACid:17991756	AT2G27830	1			145.212	154.265	309.363	145.408
cassava4.1_016664m|PACid:17960309	AT5G20790	1			145.16	55.3714	437.632	352.844
cassava4.1_020177m|PACid:17989069	AT3G10950	1		Zinc-binding ribosomal protein family protein	145.146	181.577	185.658	220.116
cassava4.1_011133m|PACid:17987642	AT1G53240	1	mMDH1	Lactate/malate dehydrogenase family protein	145.093	173.974	193.204	306.972
cassava4.1_019488m|PACid:17983167	AT2G40080	1	ELF4	Protein of unknown function (DUF1313)	144.997	171.534	136.557	127.381
cassava4.1_009442m|PACid:17969586	AT3G15010	2		RNA-binding (RRM/RBD/RNP motifs) family protein	144.663	147.131	138.838	156.232
cassava4.1_019825m|PACid:17978240					144.649	120.9	142.553	81.8572
cassava4.1_008442m|PACid:17979560	AT5G65980	1		Auxin efflux carrier family protein	144.627	352.377	219.474	88.4884
cassava4.1_001925m|PACid:17967587	AT3G24190	1		Protein kinase superfamily protein	144.593	138.449	56.7351	196.022
cassava4.1_015198m|PACid:17981060	AT1G21000	1		PLATZ transcription factor family protein	144.572	188.134	122.268	142.303
cassava4.1_019160m|PACid:17982020	AT5G64816	1			144.528	157.032	130.391	141.079
cassava4.1_010367m|PACid:17988694	AT1G78080	1	RAP2.4	related to AP2 4	144.484	246.539	144.977	127.588
cassava4.1_009509m|PACid:17969371	AT1G49970	1	CLPR1,NCLPP5,SVR2	CLP protease proteolytic subunit 1	144.448	133.665	186.389	173.231
cassava4.1_013267m|PACid:17968914	AT3G54820	1	PIP2;5,PIP2D	plasma membrane intrinsic protein 2;5	144.445	352.006	250.758	229.802
cassava4.1_023736m|PACid:17975882	AT1G07080	1		Thioredoxin superfamily protein	144.416	149.931	197.253	180.183
cassava4.1_023869m|PACid:17981395	AT4G19110	1		Protein kinase superfamily protein	144.399	158.584	189.973	159.543
cassava4.1_015817m|PACid:17981263	AT1G07700	1		Thioredoxin superfamily protein	144.339	126.164	111.273	74.0442
cassava4.1_032539m|PACid:17969420	AT5G08400	2		Protein of unknown function (DUF3531)	144.262	97.7656	100.965	72.3059
cassava4.1_015806m|PACid:17971599	AT5G59240	1		Ribosomal protein S8e family protein	144.205	179.7	182.427	201.124
cassava4.1_024523m|PACid:17986667	AT1G47270	2	AtTLP6,TLP6	tubby like protein 6	144.158	176.467	128.518	149.715
cassava4.1_027170m|PACid:17960580	AT2G21270	2	UFD1	ubiquitin fusion degradation 1	144.142	158.681	147.742	186.021
cassava4.1_014321m|PACid:17992853	AT1G23360	1	MENG	S-adenosyl-L-methionine-dependent methyltransferases superfamily protein	144.127	95.4019	66.665	33.7907
cassava4.1_018323m|PACid:17988731	AT3G60770	1		Ribosomal protein S13/S15	143.957	171.993	178.324	268.465
cassava4.1_011869m|PACid:17965954	AT3G04880	1	DRT102	DNA-damage-repair/toleration protein (DRT102)	143.827	279.801	206.774	205.132
cassava4.1_013842m|PACid:17989526	AT3G55460	1	SCL30	SC35-like splicing factor 30	143.771	155.326	183.061	165.562
cassava4.1_013159m|PACid:17963758	AT4G01650	2		Polyketide cyclase / dehydrase and lipid transport protein	143.741	112.178	77.9376	61.5974
cassava4.1_017479m|PACid:17993910	AT3G23490	1	CYN	cyanase	143.621	152.33	156.513	112.437
cassava4.1_017899m|PACid:17991440	AT2G36620	1	RPL24A	ribosomal protein L24	143.47	200.575	223.387	243.226
cassava4.1_010102m|PACid:17971805	AT1G78080	1	RAP2.4	related to AP2 4	143.374	137.88	167.618	355.926
cassava4.1_014943m|PACid:17987725	AT4G36910	1	CDCP2,LEJ2	Cystathionine beta-synthase (CBS) family protein	143.356	121.072	79.3105	112.117
cassava4.1_030739m|PACid:17972600	AT1G76860	1		Small nuclear ribonucleoprotein family protein	143.297	156.91	161.892	206.514
cassava4.1_019148m|PACid:17972622					143.297	176.756	161.476	151.021
cassava4.1_013130m|PACid:17990891	AT3G21175	2	GATA24,TIFY2B,ZML1	ZIM-like 1	143.247	102.686	90.7432	74.9814
cassava4.1_004517m|PACid:17987200	AT3G15030	1	MEE35,TCP4	TCP family transcription factor 4	142.921	124.221	173.428	87.7673
cassava4.1_016807m|PACid:17987689	AT4G10450	1		Ribosomal protein L6 family	142.709	186.853	197.228	235.01
cassava4.1_019813m|PACid:17962053	AT5G18800	1		Cox19-like CHCH family protein	142.627	178.16	145.609	165.686
cassava4.1_019906m|PACid:17989100	AT5G09960	1			142.608	213.829	122.31	225.51
cassava4.1_000808m|PACid:17968070	AT1G17220	1	FUG1	Translation initiation factor 2, small GTP-binding protein	142.585	117.655	91.1688	87.4496
cassava4.1_018153m|PACid:17989737	AT5G02710	1			142.567	176.546	147.36	98.9836
cassava4.1_029528m|PACid:17985688	AT5G10770	1		Eukaryotic aspartyl protease family protein	142.563	44.7137	75.8598	59.145
cassava4.1_002892m|PACid:17967407	AT3G48500	1	PDE312,PTAC10	Nucleic acid-binding, OB-fold-like protein	142.546	80.3007	98.108	78.878
cassava4.1_017708m|PACid:17963771	AT2G46820	1	PSAP,PSI-P,PTAC8,TMP14	photosystem I P subunit	142.538	87.4345	29.8798	16.5727
cassava4.1_019381m|PACid:17976796					142.475	162.342	249.989	269.378
cassava4.1_000907m|PACid:17964029	AT5G22800	1	EMB1030,EMB263,EMB86	Alanyl-tRNA synthetase, class IIc	142.324	111.352	83.3686	62.8752
cassava4.1_001314m|PACid:17974296	AT3G45140	1	ATLOX2,LOX2	lipoxygenase 2	142.255	127.773	174.173	88.1992
cassava4.1_017792m|PACid:17967133	AT1G42960	1			142.188	166.206	127.929	119.709
cassava4.1_019149m|PACid:17961077	AT3G52590	1	EMB2167,ERD16,HAP4,UBQ1	ubiquitin extension protein 1	142.186	214.072	238.575	227.693
cassava4.1_019623m|PACid:17978545	AT1G01230	1		ORMDL family protein	142.155	125.874	149.777	150.655
cassava4.1_010671m|PACid:17991539	AT4G22260	1	IM,IM1	Alternative oxidase family protein	142.126	80.2419	95.1103	118.959
cassava4.1_019936m|PACid:17979776	AT2G20820	1			142.032	206.474	174.299	191.879
cassava4.1_012235m|PACid:17972257	AT2G34510	1		Protein of unknown function, DUF642	142.019	86.3974	128.396	66.7209
cassava4.1_019672m|PACid:17981355	AT5G47550	1		Cystatin/monellin superfamily protein	142.017	351.615	316.901	255.029
cassava4.1_009387m|PACid:17981332	AT5G56340	1	ATCRT1	RING/U-box superfamily protein	141.827	208.814	197.776	153.817
cassava4.1_017640m|PACid:17975511	AT2G43540	1			141.631	110.683	110.56	86.6048
cassava4.1_008399m|PACid:17990228	AT5G67290	1		FAD-dependent oxidoreductase family protein	141.565	109.702	124.718	121.699
cassava4.1_004345m|PACid:17993534	AT3G23920	1	BAM1,BMY7,TR-BAMY	beta-amylase 1	141.499	182.933	109.427	150.297
cassava4.1_005461m|PACid:17978775	AT4G33510	1	DHS2	3-deoxy-d-arabino-heptulosonate 7-phosphate synthase	141.499	121.601	144.367	143.136
cassava4.1_018676m|PACid:17960951	AT4G08280	1		Thioredoxin superfamily protein	141.493	110.568	65.8191	55.2279
cassava4.1_010358m|PACid:17977729	AT4G33950	1	ATOST1,OST1,P44,SNRK2-6,SNRK2.6,SRK2E	Protein kinase superfamily protein	141.323	128.062	130.643	88.5946
cassava4.1_014057m|PACid:17969966	AT1G28280	2		VQ motif-containing protein	141.304	111.951	334.342	261.465
cassava4.1_017917m|PACid:17968625	AT3G44020	1		thylakoid lumenal P17.1 protein	141.299	114.758	87.5697	54.4035
cassava4.1_004332m|PACid:17969721	AT1G70730	3		Phosphoglucomutase/phosphomannomutase family protein	141.183	113.313	108.324	123.358
cassava4.1_007313m|PACid:17988302	AT5G65720	1	ATNFS1,ATNIFS1,NFS1,NIFS1	nitrogen fixation S (NIFS)-like 1	141.169	178.65	142.269	145.606
cassava4.1_031223m|PACid:17993871	AT2G32480	1	ARASP	ARABIDOPSIS SERIN PROTEASE	140.994	136.085	93.9936	78.141
cassava4.1_016446m|PACid:17985337	AT4G16720	1		Ribosomal protein L23/L15e family protein	140.85	216.521	185.942	208.122
cassava4.1_012949m|PACid:17977410	AT3G09850	1		D111/G-patch domain-containing protein	140.779	107.611	107.795	133.861
cassava4.1_022472m|PACid:17971174	AT1G10657	2		Plant protein 1589 of unknown function	140.761	38.1813	113.324	67.2378
cassava4.1_022113m|PACid:17992819	AT1G10657	2		Plant protein 1589 of unknown function	140.599	326.091	46.9539	121.651
cassava4.1_020253m|PACid:17965725	AT5G18150	1		Methyltransferase-related protein	140.59	190.19	189.239	124.05
cassava4.1_002899m|PACid:17971001	AT5G41410	1	BEL1	POX (plant homeobox) family protein	140.564	184.902	167.604	164.06
cassava4.1_015359m|PACid:17986824	AT1G74050	1		Ribosomal protein L6 family protein	140.456	157.881	142.683	150.182
cassava4.1_017500m|PACid:17970279	AT5G36120	1	atylmg3,CCB3,YLMG3	cofactor assembly, complex C (B6F)	140.447	110.932	79.3075	69.9912
cassava4.1_008310m|PACid:17966609	AT3G05530	1	ATS6A.2,RPT5A	regulatory particle triple-A ATPase 5A	140.424	144.603	132.133	180.291
cassava4.1_017880m|PACid:17989656	AT3G17980	1		Calcium-dependent lipid-binding (CaLB domain) family protein	140.362	204.842	251.227	212.06
cassava4.1_019680m|PACid:17967857	AT4G31560	1	HCF153	high chlorophyll fluorescence 153	140.354	110.423	66.6959	43.7536
cassava4.1_016116m|PACid:17960774	AT3G48890	1	ATMAPR3,ATMP2,MAPR3,MSBP2	membrane-associated progesterone binding protein 3	140.337	157.899	161.824	221.834
cassava4.1_024312m|PACid:17972988	AT3G13740	1		Ribonuclease III family protein	140.295	139.358	121.567	98.9275
cassava4.1_013207m|PACid:17972720	AT2G41040	1		S-adenosyl-L-methionine-dependent methyltransferases superfamily protein	140.173	81.866	49.5534	42.9355
cassava4.1_017565m|PACid:17963515	AT1G17080	1		Ribosomal protein L18ae family	140.167	141.638	132.104	137.027
cassava4.1_005236m|PACid:17976551	AT4G05420	2	DDB1A	damaged DNA binding protein 1A	140.142	111.259	105.121	145.274
cassava4.1_015213m|PACid:17994051	AT2G41940	1	ZFP8	zinc finger protein 8	140.139	88.1537	88.4456	38.9254
cassava4.1_016819m|PACid:17963223	AT2G45820	1		Remorin family protein	140.137	125.991	178.075	124.652
cassava4.1_016711m|PACid:17959810	AT2G24020	1		Uncharacterised BCR, YbaB family COG0718	140.04	139.083	129.889	100.587
cassava4.1_004233m|PACid:17970826	AT2G15620	1	ATHNIR,NIR,NIR1	nitrite reductase 1	140.037	54.797	78.2324	151.462
cassava4.1_012779m|PACid:17967004	AT5G55560	1		Protein kinase superfamily protein	139.858	141.896	267.78	112.944
cassava4.1_006812m|PACid:17975493	AT5G20410	1	ATMGD2,MGD2	monogalactosyldiacylglycerol synthase 2	139.767	41.5344	201.655	130.457
cassava4.1_014677m|PACid:17980750	AT5G66140	1	PAD2	proteasome alpha subunit D2	139.743	141.136	117.897	239.236
cassava4.1_032422m|PACid:17986095	AT1G77120	1	ADH,ADH1,ATADH,ATADH1	alcohol dehydrogenase 1	139.74	153.722	197.836	105.964
cassava4.1_014772m|PACid:17993985	AT5G67420	1	ASL39,LBD37	LOB domain-containing protein 37	139.714	110.113	158.263	116.624
cassava4.1_004386m|PACid:17988123	AT1G34190	1	anac017,NAC017	NAC domain containing protein 17	139.665	161.402	181.67	158.67
cassava4.1_019484m|PACid:17971137	AT5G40510	1		Sucrase/ferredoxin-like family protein	139.654	233.919	173.455	194.055
cassava4.1_022517m|PACid:17960529	AT1G75390	1	AtbZIP44,bZIP44	basic leucine-zipper 44	139.602	225.133	155.305	140.434
cassava4.1_016003m|PACid:17977308	AT3G60780	1		Protein of unknown function (DUF1442)	139.582	27.7983	14.4261	47.178
cassava4.1_011452m|PACid:17973862	AT3G62630	1		Protein of unknown function (DUF1645)	139.544	131.76	102.267	81.1739
cassava4.1_018775m|PACid:17967549	AT5G55570	1			139.51	102.787	56.1008	57.4818
cassava4.1_021293m|PACid:17970879					139.499	144.377	151.713	168.456
cassava4.1_016959m|PACid:17979310	AT1G15380	1		Lactoylglutathione lyase / glyoxalase I family protein	139.471	163.15	169.959	638.825
cassava4.1_020308m|PACid:17983813	AT5G48870	1	SAD1	Small nuclear ribonucleoprotein family protein	139.389	175.745	133.392	159.737
cassava4.1_012882m|PACid:17966612	AT1G09070	1	(AT)SRC2,SRC2	soybean gene regulated by cold-2	139.389	98.7139	74.7354	166.359
cassava4.1_010260m|PACid:17963286	AT4G00755	2		F-box family protein	139.214	146.932	110.807	87.6165
cassava4.1_012866m|PACid:17972105	AT4G26150	1	CGA1,GATA22	cytokinin-responsive gata factor 1	139.209	14.1774	43.9745	12.6224
cassava4.1_007299m|PACid:17975524	AT2G36630	1		Sulfite exporter TauE/SafE family protein	139.176	88.8375	74.3972	86.161
cassava4.1_015094m|PACid:17962034	AT4G14430	1	ATECI2,ECHIB,ECI2,IBR10,PEC12	indole-3-butyric acid response 10	139.16	171.791	134.843	135.375
cassava4.1_020267m|PACid:17982869	AT1G16890	3	UBC13B,UBC36	ubiquitin-conjugating enzyme 36	139.111	144.281	168.823	188.924
cassava4.1_013366m|PACid:17966159	AT2G04530	1	CPZ,TRZ2	Metallo-hydrolase/oxidoreductase superfamily protein	139.109	98.3639	73.5722	66.3814
cassava4.1_033395m|PACid:17963243	AT3G61220	1		NAD(P)-binding Rossmann-fold superfamily protein	139.085	135.466	132.527	113.559
cassava4.1_015751m|PACid:17990364	AT1G02610	1		RING/FYVE/PHD zinc finger superfamily protein	139.037	92.0982	180.644	70.3394
cassava4.1_001790m|PACid:17992222	AT2G23760	1	BLH4,SAW2	BEL1-like homeodomain 4	138.98	128.104	136.125	103.75
cassava4.1_010725m|PACid:17975244	AT4G13590	1		Uncharacterized protein family (UPF0016)	138.965	143.939	119.013	89.958
cassava4.1_007240m|PACid:17959745	AT1G80310	1		sulfate transmembrane transporters	138.852	110.419	105.232	87.055
cassava4.1_019079m|PACid:17962254	AT4G04830	1	ATMSRB5,MSRB5	methionine sulfoxide reductase B5	138.812	396.198	435.326	500.599
cassava4.1_002577m|PACid:17972521	AT2G28320	1		Pleckstrin homology (PH) and lipid-binding START domains-containing protein	138.68	66.2452	170.682	54.3214
cassava4.1_019043m|PACid:17967088	AT5G08650	1		Small GTP-binding protein	138.629	98.5415	82.6221	61.8738
cassava4.1_017811m|PACid:17968898	AT2G37190	1		Ribosomal protein L11 family protein	138.577	237.73	167.674	202.086
cassava4.1_016465m|PACid:17964780	AT1G21720	1	PBC1	proteasome beta subunit C1	138.474	172.867	141.799	259.44
cassava4.1_020084m|PACid:17972142	AT1G61780	1		postsynaptic protein-related	138.274	156.931	255.892	123.595
cassava4.1_018132m|PACid:17975733	AT1G01230	1		ORMDL family protein	137.946	173.727	165.879	155.74
cassava4.1_003725m|PACid:17981594	AT4G02880	2			137.943	103.184	99.9773	148.194
cassava4.1_018045m|PACid:17961205	AT1G17880	1	ATBTF3,BTF3	basic transcription factor 3	137.834	168.915	152.467	196.878
cassava4.1_017434m|PACid:17962825	AT1G13360	1			137.742	131.119	97.6009	113.068
cassava4.1_016125m|PACid:17982142	AT4G29820	1	ATCFIM-25,CFIM-25	homolog of CFIM-25	137.713	114.502	164.629	121.646
cassava4.1_018680m|PACid:17987238					137.685	112.627	89.2513	73.5674
cassava4.1_001921m|PACid:17962790	AT2G04030	1	AtHsp90.5,CR88,EMB1956,Hsp88.1,HSP90.5	Chaperone protein htpG family protein	137.651	176.345	142.731	167.233
cassava4.1_008056m|PACid:17972863	AT5G17230	2	PSY	PHYTOENE SYNTHASE	137.625	78.8311	74.9464	88.424
cassava4.1_007683m|PACid:17970819	AT2G44100	1	AT-GDI1,ATGDI1,GDI1	guanosine nucleotide diphosphate dissociation inhibitor 1	137.436	155.415	152.564	201.889
cassava4.1_018764m|PACid:17986022	AT4G34030	1	MCCB	3-methylcrotonyl-CoA carboxylase	137.36	127.112	125.922	92.6988
cassava4.1_028713m|PACid:17983318	AT1G15340	1	MBD10	methyl-CPG-binding domain 10	137.266	111.948	129.781	85.7781
cassava4.1_019312m|PACid:17985865	AT5G25450	1		Cytochrome bd ubiquinol oxidase, 14kDa subunit	137.122	187.043	147.317	256.954
cassava4.1_014608m|PACid:17990651	AT5G20510	1	AL5	alfin-like 5	137.099	112.785	102.055	81.5901
cassava4.1_008369m|PACid:17974806	AT1G09840	1	ATSK41,SK41	shaggy-like protein kinase 41	137.064	189.225	154.293	120.242
cassava4.1_024567m|PACid:17972888	AT1G65720	1			136.856	159.774	150.261	279.813
cassava4.1_016068m|PACid:17988757	AT2G47730	1	ATGSTF5,ATGSTF8,GST6,GSTF8	glutathione S-transferase phi 8	136.601	106.31	74.101	44.2576
cassava4.1_002675m|PACid:17978535	AT1G01580	1	ATFRO2,FRD1,FRO2	ferric reduction oxidase 2	136.577	125.422	68.9417	138.662
cassava4.1_004359m|PACid:17989905	AT4G14210	1	PDE226,PDS,PDS3	phytoene desaturase 3	136.342	109.825	94.0768	70.2611
cassava4.1_019435m|PACid:17979384	AT2G18040	1	PIN1AT	peptidylprolyl cis/trans isomerase, NIMA-interacting 1	136.251	134.214	121.653	186.575
cassava4.1_010221m|PACid:17969102	AT3G02540	1	RAD23-3,RAD23C	Rad23 UV excision repair protein family	136.21	104.24	129.572	173.485
cassava4.1_016502m|PACid:17991227	AT4G20070	1	AAH,ATAAH	allantoate amidohydrolase	136.132	110.831	125.231	103.285
cassava4.1_010986m|PACid:17985382	AT2G23370	1			136.07	93.4925	90.7833	65.9036
cassava4.1_020586m|PACid:17969285	AT1G49245	1		Prefoldin chaperone subunit family protein	136.039	175.413	138.589	126.115
cassava4.1_007534m|PACid:17980746	AT5G58380	1	CIPK10,PKS2,SIP1,SNRK3.8	SOS3-interacting protein 1	136.036	114.996	150.015	120.287
cassava4.1_022508m|PACid:17980153	AT3G12685	1		Acid phosphatase/vanadium-dependent haloperoxidase-related protein	136.025	92.7713	100.024	70.3445
cassava4.1_018025m|PACid:17979010	AT2G36320	1		A20/AN1-like zinc finger family protein	135.998	107.828	114.402	217.529
cassava4.1_007332m|PACid:17974060	AT3G08720	1	ATPK19,ATPK2,ATS6K2,S6K2	serine/threonine protein kinase 2	135.944	122.659	120.507	79.9032
cassava4.1_019097m|PACid:17981786	AT4G14600	1		Target SNARE coiled-coil domain protein	135.911	120.246	118.37	104.095
cassava4.1_017540m|PACid:17968533	AT1G27530	1			135.845	145.511	141.715	138.213
cassava4.1_018273m|PACid:17984694	AT4G33950	1	ATOST1,OST1,P44,SNRK2-6,SNRK2.6,SRK2E	Protein kinase superfamily protein	135.76	161.363	129.442	125.045
cassava4.1_018572m|PACid:17969210	AT1G26550	1		FKBP-like peptidyl-prolyl cis-trans isomerase family protein	135.739	155.385	133.611	148.936
cassava4.1_015015m|PACid:17988655	AT3G55330	1	PPL1	PsbP-like protein 1	135.686	121.067	136.292	82.516
cassava4.1_021004m|PACid:17960570	AT4G16380	2		Heavy metal transport/detoxification superfamily protein	135.612	87.1151	155.599	37.3393
cassava4.1_019719m|PACid:17962027	AT4G14450	1			135.481	117.551	113.31	174.109
cassava4.1_009945m|PACid:17964603	AT5G61670	2			135.46	135.097	100.877	85.5766
cassava4.1_033432m|PACid:17991057	AT4G33520	2	HMA6,PAA1	P-type ATP-ase 1	135.381	89.8623	109.356	76.9278
cassava4.1_014972m|PACid:17961282	AT3G08740	1		elongation factor P (EF-P) family protein	135.303	110.304	96.1303	59.1387
cassava4.1_030816m|PACid:17969347	AT3G03610	1		ELMO/CED-12 family protein	135.236	138.24	159.599	181.264
cassava4.1_008319m|PACid:17993121	AT3G27740	1	CARA	carbamoyl phosphate synthetase A	135.219	133.039	112.603	124.518
cassava4.1_005211m|PACid:17968743	AT4G36860	1	DAR1	LIM domain-containing protein	135.131	153.942	147.133	149.887
cassava4.1_014402m|PACid:17963297	AT4G23430	2		NAD(P)-binding Rossmann-fold superfamily protein	135.1	118.661	208.361	64.2588
cassava4.1_019421m|PACid:17968610	AT2G36930	1		zinc finger (C2H2 type) family protein	134.938	201.855	176.966	125.133
cassava4.1_005736m|PACid:17991628	AT1G11910	1	APA1,ATAPA1	aspartic proteinase A1	134.922	69.1094	78.2427	89.3919
cassava4.1_007973m|PACid:17975763	AT1G01090	1	PDH-E1 ALPHA	pyruvate dehydrogenase E1 alpha	134.897	124.053	91.1112	119.164
cassava4.1_011356m|PACid:17960248	AT5G23050	1	AAE17	acyl-activating enzyme 17	134.775	113.33	103.809	73.8656
cassava4.1_012622m|PACid:17966708	AT1G63000	1	NRS/ER,UER1	nucleotide-rhamnose synthase/epimerase-reductase	134.671	116.403	127.003	148.479
cassava4.1_016500m|PACid:17991929	AT5G58800	2		Quinone reductase family protein	134.657	146.414	156.199	103.8
cassava4.1_015844m|PACid:17967554	AT5G59240	1		Ribosomal protein S8e family protein	134.373	184.183	191.405	225.47
cassava4.1_012695m|PACid:17992202	AT3G61220	1		NAD(P)-binding Rossmann-fold superfamily protein	134.358	132.547	140.031	240.913
cassava4.1_004361m|PACid:17962470	AT1G57770	1		FAD/NAD(P)-binding oxidoreductase family protein	134.294	68.3762	47.9751	32.3707
cassava4.1_015926m|PACid:17992569	AT1G11700	1		Protein of unknown function, DUF584	134.226	225.632	216.07	73.7611
cassava4.1_017126m|PACid:17965987	AT5G28050	1		Cytidine/deoxycytidylate deaminase family protein	133.871	177.731	133.991	178.95
cassava4.1_003246m|PACid:17984853	AT2G25490	1	EBF1,FBL6	EIN3-binding F box protein 1	133.86	90.848	104.794	107.186
cassava4.1_010305m|PACid:17983169	AT3G10970	1		Haloacid dehalogenase-like hydrolase (HAD) superfamily protein	133.849	79.1724	58.9856	57.9676
cassava4.1_006481m|PACid:17969409	AT1G21400	1		Thiamin diphosphate-binding fold (THDP-binding) superfamily protein	133.803	107.532	149.882	63.459
cassava4.1_012350m|PACid:17976921	AT5G40810	1		Cytochrome C1 family	133.759	171.168	136.291	116.225
cassava4.1_034399m|PACid:17969101	AT4G00050	1	UNE10	basic helix-loop-helix (bHLH) DNA-binding superfamily protein	133.755	151.699	178.56	81.755
cassava4.1_019766m|PACid:17980892	AT5G60460	1		Preprotein translocase Sec, Sec61-beta subunit protein	133.744	218	197.815	146.252
cassava4.1_009367m|PACid:17984465	AT4G24220	1	AWI31,VEP1	NAD(P)-binding Rossmann-fold superfamily protein	133.731	203.205	169.432	327.085
cassava4.1_017763m|PACid:17991821	AT1G60010	1			133.715	96.6637	212.543	69.8753
cassava4.1_026830m|PACid:17965476	AT1G80940	1			133.496	111.51	146.535	156.217
cassava4.1_011082m|PACid:17981115	AT3G15030	3	MEE35,TCP4	TCP family transcription factor 4	133.424	105.212	161.187	124.941
cassava4.1_020657m|PACid:17984231	AT1G67920	1			133.362	127.856	276.601	127.68
cassava4.1_014877m|PACid:17980402	AT2G36895	1			133.12	117.575	55.4039	77.6822
cassava4.1_020251m|PACid:17990559	AT2G37120	1		S1FA-like DNA-binding protein	133.107	202.851	172.639	191.82
cassava4.1_032573m|PACid:17980257	AT1G21680	1		DPP6 N-terminal domain-like protein	133.093	196.391	114.028	123.508
cassava4.1_033361m|PACid:17969598	AT4G24690	1		ubiquitin-associated (UBA)/TS-N domain-containing protein / octicosapeptide/Phox/Bemp1 (PB1) domain-containing protein	133.061	91.7592	62.0185	109.451
cassava4.1_006550m|PACid:17992599	AT4G36480	1	ATLCB1,EMB2779,FBR11,LCB1	long-chain base1	133.053	149.161	143.49	133.728
cassava4.1_018343m|PACid:17993355	AT5G09500	1		Ribosomal protein S19 family protein	132.832	176.794	156.139	190.676
cassava4.1_034436m|PACid:17968351	AT2G20500	1			132.643	87.2054	130.738	129.538
cassava4.1_002459m|PACid:17990578	AT3G09650	1	CRM3,HCF152	Tetratricopeptide repeat (TPR)-like superfamily protein	132.643	90.8302	61.1882	53.3861
cassava4.1_013698m|PACid:17976273	AT3G19490	1	ATNHD1,NHD1	sodium:hydrogen antiporter 1	132.615	107.356	66.7444	55.8022
cassava4.1_018851m|PACid:17961682	AT1G54630	1	ACP3	acyl carrier protein 3	132.419	137.652	97.8337	159.595
cassava4.1_020702m|PACid:17972451	AT1G61700	1		RNA polymerases N / 8 kDa subunit	132.35	142.429	148.51	136.33
cassava4.1_026209m|PACid:17987685	AT5G04900	1	NOL	NYC1-like	132.235	102.309	110.083	64.9391
cassava4.1_015400m|PACid:17965398	AT4G34150	1		Calcium-dependent lipid-binding (CaLB domain) family protein	132.193	103.807	143.486	129.1
cassava4.1_016665m|PACid:17963169	AT1G18720	1		Protein of unknown function (DUF962)	132.191	134.62	122.934	119.588
cassava4.1_006295m|PACid:17978552	AT4G00370	1	ANTR2,PHT4;4	Major facilitator superfamily protein	132.164	112.913	72.2102	56.0833
cassava4.1_016130m|PACid:17963251	AT2G45660	1	AGL20,ATSOC1,SOC1	AGAMOUS-like 20	132.076	112.446	143.459	99.9534
cassava4.1_018150m|PACid:17963801	AT2G47110	1	UBQ6	ubiquitin 6	132.07	168.881	159.051	196.822
cassava4.1_017260m|PACid:17991284	AT1G16240	1	ATSYP51,SYP51	syntaxin of plants 51	132.021	129.845	124.441	100.316
cassava4.1_015599m|PACid:17980218	AT5G65270	1	AtRABA4a,RABA4a	RAB GTPase homolog A4A	132.011	125.307	167.72	149.329
cassava4.1_015737m|PACid:17974737	AT3G49470	1	NACA2	nascent polypeptide-associated complex subunit alpha-like protein 2	132.001	164.82	163.435	181.384
cassava4.1_001698m|PACid:17968348	AT1G04080	1	PRP39	Tetratricopeptide repeat (TPR)-like superfamily protein	131.987	96.0121	120.158	80.9959
cassava4.1_005149m|PACid:17992418	AT5G24690	1		Protein of unknown function (DUF3411)	131.78	153.726	153.825	98.6297
cassava4.1_019875m|PACid:17961536	AT3G02790	1		zinc finger (C2H2 type) family protein	131.697	142.292	125.617	81.0668
cassava4.1_012516m|PACid:17970630	AT2G33800	1		Ribosomal protein S5 family protein	131.674	110.136	85.0927	61.6035
cassava4.1_013127m|PACid:17984851	AT2G26670	1	ATHO1,GUN2,HO1,HY1,HY6,TED4	Plant haem oxygenase (decyclizing) family protein	131.635	153.764	98.25	123.143
cassava4.1_029590m|PACid:17993875	AT2G04240	1	XERICO	RING/U-box superfamily protein	131.548	135.899	127.526	117.188
cassava4.1_020990m|PACid:17971732	AT3G26618	1	ERF1-3	eukaryotic release factor 1-3	131.426	107.167	115.993	180.209
cassava4.1_020783m|PACid:17960074	AT1G15120	1		Ubiquinol-cytochrome C reductase hinge protein	131.424	181.98	160.07	204.451
cassava4.1_015942m|PACid:17988708	AT2G44525	1		Protein of unknown function (DUF498/DUF598)	131.41	159.236	155.693	129.418
cassava4.1_019683m|PACid:17984971	AT2G21385	1			131.398	108.822	93.1837	67.4367
cassava4.1_029767m|PACid:17975023	AT4G36760	1	APP1,ATAPP1	aminopeptidase P1	131.382	176.935	149.878	147.053
cassava4.1_029533m|PACid:17977767	AT1G10500	1	ATCPISCA,CPISCA	chloroplast-localized ISCA-like protein	131.3	103.811	103.901	190.635
cassava4.1_018477m|PACid:17964868	AT2G09990	1		Ribosomal protein S5 domain 2-like superfamily protein	131.291	201.123	168.867	224.789
cassava4.1_026433m|PACid:17974103	AT3G47610	1		transcription regulators;zinc ion binding	131.175	123.364	72.2782	62.5464
cassava4.1_014189m|PACid:17985589	AT3G58730	1		vacuolar ATP synthase subunit D (VATD) / V-ATPase D subunit / vacuolar proton pump D subunit (VATPD)	131.155	149.38	123.169	141.223
cassava4.1_017819m|PACid:17965266	AT4G32930	1			131.112	100.198	64.9227	70.4429
cassava4.1_032399m|PACid:17977524	AT1G28480	1	GRX480,roxy19	Thioredoxin superfamily protein	131.083	161.451	284.331	116.166
cassava4.1_016677m|PACid:17993637	AT1G69935	1	SHW1	short hypocotyl in white light1	130.983	99.526	122.908	76.6618
cassava4.1_018626m|PACid:17974245	AT4G24700	1			130.957	168.479	80.3315	47.0392
cassava4.1_018010m|PACid:17970081	AT3G53990	1		Adenine nucleotide alpha hydrolases-like superfamily protein	130.913	160.981	81.9454	446.248
cassava4.1_024801m|PACid:17977262	AT1G62990	1	IXR11,KNAT7	KNOTTED-like homeobox of Arabidopsis thaliana 7	130.91	107.846	93.9802	75.6917
cassava4.1_013225m|PACid:17977779	AT3G18870	1		Mitochondrial transcription termination factor family protein	130.709	99.1315	63.5834	47.2474
cassava4.1_026260m|PACid:17969577	AT1G06330	1		Heavy metal transport/detoxification superfamily protein	130.496	51.2959	91.9159	69.5348
cassava4.1_016611m|PACid:17988770	AT5G59890	1	ADF4,ATADF4	actin depolymerizing factor 4	130.393	157.899	98.6436	229.188
cassava4.1_011830m|PACid:17965914	AT3G03890	1		FMN binding	130.246	114.593	105.728	91.1607
cassava4.1_019610m|PACid:17983448	AT5G35732	1			130.224	140.941	256.487	62.5729
cassava4.1_020199m|PACid:17963369	AT2G22425	2		Microsomal signal peptidase 12 kDa subunit (SPC12)	130.2	159.551	168.676	242.031
cassava4.1_019102m|PACid:17963714	AT3G66654	3		Cyclophilin-like peptidyl-prolyl cis-trans isomerase family protein	130.18	71.6948	70.5951	137.755
cassava4.1_010918m|PACid:17971824	AT1G78140	1		S-adenosyl-L-methionine-dependent methyltransferases superfamily protein	130.117	115.15	80.9677	69.6481
cassava4.1_005716m|PACid:17964919	AT5G01710	1		methyltransferases	129.885	98.4933	140.033	95.9973
cassava4.1_025303m|PACid:17971792	AT1G34760	1	GF14 OMICRON,GRF11,RHS5	general regulatory factor 11	129.843	135.965	128.243	140.567
cassava4.1_021130m|PACid:17993118					129.842	117.276	104.433	124.578
cassava4.1_019506m|PACid:17972377	AT3G06070	1			129.817	60.6498	70.3585	20.0659
cassava4.1_006320m|PACid:17990081	AT4G35090	1	CAT2	catalase 2	129.781	267.635	253.991	117.547
cassava4.1_016341m|PACid:17973461	AT1G17200	1		Uncharacterised protein family (UPF0497)	129.59	70.0743	242.296	99.4719
cassava4.1_008258m|PACid:17987267	AT5G53860	2	emb2737,EMB64	embryo defective 2737	129.539	103.413	99.8998	82.1413
cassava4.1_019132m|PACid:17971940	AT1G29640	1		Protein of unknown function, DUF584	129.523	174.87	172.065	126.974
cassava4.1_015360m|PACid:17986760	AT1G74050	1		Ribosomal protein L6 family protein	129.461	171.401	204.503	270.07
cassava4.1_006029m|PACid:17984320	AT4G37340	1	CYP81D3	cytochrome P450, family 81, subfamily D, polypeptide 3	129.28	229.101	153.083	106.299
cassava4.1_022431m|PACid:17980201	AT5G13650	2		elongation factor family protein	129.264	127.628	85.725	84.4747
cassava4.1_009224m|PACid:17967085	AT5G23120	1	HCF136	photosystem II stability/assembly factor, chloroplast (HCF136)	129.221	99.8606	93.0433	56.9845
cassava4.1_032793m|PACid:17977366	AT5G48790	1		Domain of unknown function (DUF1995)	129.205	89.5653	71.9098	53.6634
cassava4.1_010653m|PACid:17987376	AT3G53140	1		O-methyltransferase family protein	129.169	159.726	122.465	124.616
cassava4.1_005819m|PACid:17976217	AT3G61050	1	NTMC2T4,NTMC2TYPE4	Calcium-dependent lipid-binding (CaLB domain) family protein	129.107	120.175	135.143	128.112
cassava4.1_018834m|PACid:17971343	AT3G57930	2			128.967	102.421	113.054	147.47
cassava4.1_034061m|PACid:17960946	AT4G08230	1		glycine-rich protein	128.815	250.605	231.137	279.95
cassava4.1_018644m|PACid:17987627	AT5G61170	1		Ribosomal protein S19e family protein	128.768	189.195	158.143	171.09
cassava4.1_014521m|PACid:17984782	AT5G20510	1	AL5	alfin-like 5	128.685	138.359	125.787	93.2787
cassava4.1_010594m|PACid:17965773	AT5G17670	1		alpha/beta-Hydrolases superfamily protein	128.606	107.585	70.4847	51.0865
cassava4.1_017533m|PACid:17962340	AT4G20380	7	LSD1	LSD1 zinc finger family protein	128.558	147.486	139.032	165.445
cassava4.1_020656m|PACid:17964004	AT2G46410	1	CPC	Homeodomain-like superfamily protein	128.394	182.992	212.289	103.903
cassava4.1_018739m|PACid:17979864	AT4G28440	1		Nucleic acid-binding, OB-fold-like protein	128.357	152.088	155.605	169.416
cassava4.1_008877m|PACid:17971294	AT1G51140	1		basic helix-loop-helix (bHLH) DNA-binding superfamily protein	128.332	141.586	139.358	61.3095
cassava4.1_009047m|PACid:17986257	AT3G22750	1		Protein kinase superfamily protein	128.288	138.339	142.48	104.304
cassava4.1_003733m|PACid:17982336	AT1G70820	1		phosphoglucomutase, putative / glucose phosphomutase, putative	128.227	32.9978	107.677	75.7515
cassava4.1_011704m|PACid:17980222	AT2G22420	1		Peroxidase superfamily protein	128.183	114.134	139.538	47.6453
cassava4.1_015647m|PACid:17972771	AT5G47870	1			128.135	175.065	140.728	239.708
cassava4.1_018069m|PACid:17965111	AT1G23260	1	MMZ1,UEV1A	MMS ZWEI homologue 1	128.071	130.187	152.734	126.725
cassava4.1_019922m|PACid:17959889	AT5G10810	1	ATER,ER	enhancer of rudimentary protein, putative	127.993	153.88	150.02	185.797
cassava4.1_025116m|PACid:17966661	AT3G20680	1		Domain of unknown function (DUF1995)	127.99	120.946	86.4217	68.572
cassava4.1_010355m|PACid:17984830	AT2G31840	1		Thioredoxin superfamily protein	127.941	94.2034	63.2049	69.5216
cassava4.1_018496m|PACid:17963317	AT1G70600	1		Ribosomal protein L18e/L15 superfamily protein	127.895	239.157	281.375	323.37
cassava4.1_015357m|PACid:17971711	AT5G48850	1	ATSDI1	Tetratricopeptide repeat (TPR)-like superfamily protein	127.855	191.157	404.407	445.896
cassava4.1_017229m|PACid:17965418	AT1G33490	1			127.799	79.7382	88.5026	64.7491
cassava4.1_018195m|PACid:17986695	AT5G23090	4	NF-YB13	nuclear factor Y, subunit B13	127.681	155.93	148.304	143.231
cassava4.1_014640m|PACid:17979154	AT4G15920	1		Nodulin MtN3 family protein	127.597	192.091	196.761	200.012
cassava4.1_018646m|PACid:17973286	AT3G56710	1	SIB1	sigma factor binding protein 1	127.564	90.3347	207.308	152.479
cassava4.1_019676m|PACid:17960640	AT2G04900	1			127.304	145.173	103.474	134.873
cassava4.1_012682m|PACid:17962861	AT3G26900	2	ATSKL1,SKL1	shikimate kinase like 1	127.265	98.7451	73.819	63.4553
cassava4.1_008233m|PACid:17977116	AT2G23070	1		Protein kinase superfamily protein	127.218	141.55	139.429	132.165
cassava4.1_011457m|PACid:17981785	AT2G26850	1		F-box family protein	127.171	292.856	219.798	139.928
cassava4.1_010205m|PACid:17971962	AT1G55510	1	BCDH BETA1	branched-chain alpha-keto acid decarboxylase E1 beta subunit	127.166	91.4374	98.6662	97.8181
cassava4.1_010919m|PACid:17977546	AT3G03080	1		Zinc-binding dehydrogenase family protein	127.16	101.1	123.959	71.3228
cassava4.1_003132m|PACid:17992959	AT5G67030	1	ABA1,ATABA1,ATZEP,IBS3,LOS6,NPQ2,ZEP	zeaxanthin epoxidase (ZEP) (ABA1)	127.074	88.9841	68.3543	101.099
cassava4.1_002723m|PACid:17973191	AT3G54440	3		glycoside hydrolase family 2 protein	127.071	97.4494	154.135	88.7006
cassava4.1_021317m|PACid:17979957	AT4G35020	3	ARAC3,ATROP6,RAC3,RHO1PS,ROP6	RAC-like 3	127.056	127.406	112.534	121.977
cassava4.1_001226m|PACid:17986322	AT1G03160	1	FZL	FZO-like	126.832	97.5959	95.6733	57.0146
cassava4.1_015603m|PACid:17990014	AT5G53530	1	VPS26A	vacuolar protein sorting 26A	126.748	152.045	122.201	115.312
cassava4.1_016933m|PACid:17978157	AT1G48830	2		Ribosomal protein S7e family protein	126.653	198.241	213.427	242.585
cassava4.1_013173m|PACid:17990986	AT1G64430	2		Pentatricopeptide repeat (PPR) superfamily protein	126.595	95.9756	89.2713	58.9619
cassava4.1_019320m|PACid:17967795	AT5G02380	1	MT2B	metallothionein 2B	126.521	251.161	194.166	181.537
cassava4.1_019020m|PACid:17984362	AT3G12260	1		LYR family of Fe/S cluster biogenesis protein	126.381	155.076	133.031	111.437
cassava4.1_009787m|PACid:17981606	AT1G48910	1	YUC10	Flavin-containing monooxygenase family protein	126.351	208.839	152.9	119.253
cassava4.1_014688m|PACid:17980219	AT5G10360	1	EMB3010,RPS6B	Ribosomal protein S6e	126.216	169.507	223.245	250.265
cassava4.1_005911m|PACid:17965801	AT3G06130	1		Heavy metal transport/detoxification superfamily protein	126.208	62.0513	122.521	54.1143
cassava4.1_006462m|PACid:17965776	AT1G33110	1		MATE efflux family protein	125.819	106.732	76.299	135.643
cassava4.1_004443m|PACid:17984659	AT2G02070	1	AtIDD5,IDD5	indeterminate(ID)-domain 5	125.614	113.138	152.062	123.809
cassava4.1_018779m|PACid:17959913	AT4G31720	1	STG1,TAF10,TAFII15	TBP-associated factor II 15	125.589	93.0935	89.7918	122.35
cassava4.1_017738m|PACid:17966625	AT3G16640	1	TCTP	translationally controlled tumor protein	125.575	207.418	260.154	259.017
cassava4.1_008348m|PACid:17969889	AT4G32600	1		RING/U-box superfamily protein	125.512	157.112	151.518	139.869
cassava4.1_032489m|PACid:17965767					125.468	128.175	84.3781	66.5655
cassava4.1_015098m|PACid:17972312	AT1G29950	2		basic helix-loop-helix (bHLH) DNA-binding superfamily protein	125.37	114.152	185.833	137.193
cassava4.1_008014m|PACid:17991989	AT2G30360	1	CIPK11,PKS5,SIP4,SNRK3.22	SOS3-interacting protein 4	125.327	179.858	165.566	239.36
cassava4.1_015129m|PACid:17976154	AT3G10640	1	VPS60.1	SNF7 family protein	125.294	123.024	123.483	162.893
cassava4.1_002990m|PACid:17983098	AT2G25970	1		KH domain-containing protein	125.247	101.005	115.591	113.323
cassava4.1_014176m|PACid:17993503	AT4G27090	1		Ribosomal protein L14	125.099	211.268	238.665	303.935
cassava4.1_032404m|PACid:17991565					124.981	100.641	237.455	156.013
cassava4.1_015912m|PACid:17992141	AT2G20740	1		Tetraspanin family protein	124.892	133.488	117.874	128.205
cassava4.1_011206m|PACid:17994033	AT3G52380	1	CP33,PDE322	chloroplast RNA-binding protein 33	124.723	115.074	114.537	104.067
cassava4.1_020352m|PACid:17986877					124.685	117.284	54.9513	30.4886
cassava4.1_033006m|PACid:17961254	AT5G63860	1	UVR8	Regulator of chromosome condensation (RCC1) family protein	124.683	105.457	104.953	107.837
cassava4.1_030130m|PACid:17978435	AT4G19830	1		FKBP-like peptidyl-prolyl cis-trans isomerase family protein	124.637	95.4211	61.4178	48.6235
cassava4.1_005377m|PACid:17966402	AT2G29650	1	ANTR1,PHT4;1	phosphate transporter 4;1	124.56	106.552	88.1896	104.421
cassava4.1_010994m|PACid:17976059	AT1G72820	1		Mitochondrial substrate carrier family protein	124.507	133.671	135.437	65.1262
cassava4.1_007796m|PACid:17961984	AT4G13510	1	AMT1;1,ATAMT1,ATAMT1;1	ammonium transporter 1;1	124.493	128.895	353.41	251.099
cassava4.1_002886m|PACid:17988729	AT2G44830	1		Protein kinase superfamily protein	124.427	159.81	148.623	96.276
cassava4.1_013514m|PACid:17963882	AT5G22920	1		CHY-type/CTCHY-type/RING-type Zinc finger protein	124.412	85.229	400.709	132.947
cassava4.1_002913m|PACid:17982635	AT3G06500	1		Plant neutral invertase family protein	124.351	151.765	210.534	164.605
cassava4.1_013619m|PACid:17988464	AT3G01280	1	ATVDAC1,VDAC1	voltage dependent anion channel 1	124.311	139.812	81.3642	192.437
cassava4.1_012497m|PACid:17983744	AT1G45688	1			124.253	106.049	98.093	55.3064
cassava4.1_019555m|PACid:17988746	AT2G40080	1	ELF4	Protein of unknown function (DUF1313)	124.149	39.9531	59.6123	171.951
cassava4.1_014518m|PACid:17978616	AT2G46170	1		Reticulon family protein	124.115	146.021	108.31	216.765
cassava4.1_002045m|PACid:17989834	AT5G65620	1		Zincin-like metalloproteases family protein	123.791	120.654	107.043	85.5239
cassava4.1_004444m|PACid:17970392	AT1G30220	1	ATINT2,INT2	inositol transporter 2	123.727	117.886	258.96	175.624
cassava4.1_014799m|PACid:17972994	AT2G05840	1	PAA2	20S proteasome subunit PAA2	123.63	118.748	127.624	168.728
cassava4.1_021338m|PACid:17990253	AT4G24220	1	AWI31,VEP1	NAD(P)-binding Rossmann-fold superfamily protein	123.617	169.443	22.8473	26.9982
cassava4.1_026006m|PACid:17970981	AT1G64150	1		Uncharacterized protein family (UPF0016)	123.587	81.8192	78.3383	45.1875
cassava4.1_015658m|PACid:17990084	AT1G76405	2			123.529	127.169	85.9425	84.6304
cassava4.1_016157m|PACid:17963088	AT4G35860	1	ATGB2,ATRAB2C,ATRABB1B,GB2	GTP-binding 2	123.424	118.545	115.774	127.593
cassava4.1_018797m|PACid:17974460	AT5G20500	1		Glutaredoxin family protein	123.4	160.816	149.092	241.392
cassava4.1_009290m|PACid:17970093	AT4G34530	1	CIB1	cryptochrome-interacting basic-helix-loop-helix 1	123.315	25.3447	91.7247	47.9703
cassava4.1_020840m|PACid:17975159					123.277	175.66	125.545	119.226
cassava4.1_027094m|PACid:17980055	AT4G34090	3			123.266	112.746	0.458983	0
cassava4.1_016306m|PACid:17962563	AT3G49010	2	ATBBC1,BBC1,RSU2	breast basic conserved 1	123.249	151.662	127.748	143.303
cassava4.1_011338m|PACid:17982387	AT1G55840	1		Sec14p-like phosphatidylinositol transfer family protein	123.159	193.29	106.524	104.769
cassava4.1_005155m|PACid:17986543	AT2G14170	1	ALDH6B2	aldehyde dehydrogenase 6B2	123.129	126.011	144.379	95.022
cassava4.1_008226m|PACid:17965819	AT3G05545	1		RING/U-box superfamily protein	122.96	119.601	103.365	113.395
cassava4.1_017041m|PACid:17963531	AT5G09500	1		Ribosomal protein S19 family protein	122.902	215.274	155.948	164.052
cassava4.1_024173m|PACid:17966081	AT3G04730	1	IAA16	indoleacetic acid-induced protein 16	122.792	80.2977	121.448	82.8303
cassava4.1_010425m|PACid:17965177	AT1G69580	1		Homeodomain-like superfamily protein	122.735	60.8214	177.422	53.3848
cassava4.1_010901m|PACid:17982252	AT2G37400	1		Tetratricopeptide repeat (TPR)-like superfamily protein	122.685	139.105	108.426	137.321
cassava4.1_020052m|PACid:17966657	AT5G54750	2		Transport protein particle (TRAPP) component	122.68	148.537	160.941	194.511
cassava4.1_004180m|PACid:17970477	AT5G47800	1		Phototropic-responsive NPH3 family protein	122.456	105.795	146.479	67.7152
cassava4.1_030746m|PACid:17970667	AT5G21170	2	AKINBETA1	5\'-AMP-activated protein kinase beta-2 subunit protein	122.271	112.95	105.517	56.8626
cassava4.1_016900m|PACid:17991394	AT1G77490	1	TAPX	thylakoidal ascorbate peroxidase	121.914	126.368	177.819	110.492
cassava4.1_017005m|PACid:17987787	AT3G20390	1		endoribonuclease L-PSP family protein	121.878	152.756	132.662	110.265
cassava4.1_020376m|PACid:17979796	AT4G10270	1		Wound-responsive family protein	121.802	133.832	80.1592	34.6768
cassava4.1_024445m|PACid:17971977	AT5G46550	1		DNA-binding bromodomain-containing protein	121.51	138.305	145.911	109.48
cassava4.1_014906m|PACid:17983484	AT3G54890	1	LHCA1	photosystem I light harvesting complex gene 1	121.215	144.082	64.1155	115.281
cassava4.1_002764m|PACid:17976522	AT2G34660	2	ATMRP2,EST4,MRP2	multidrug resistance-associated protein 2	121.145	118.287	164.871	105.267
cassava4.1_015620m|PACid:17986978	AT5G59240	1		Ribosomal protein S8e family protein	121.134	185.837	193.887	228.519
cassava4.1_001758m|PACid:17960764	AT5G53170	1	FTSH11	FTSH protease 11	121.089	122.868	107.024	84.0595
cassava4.1_016468m|PACid:17983308	AT4G05320	2	UBQ10	polyubiquitin 10	121.03	205.846	164.987	159.556
cassava4.1_034222m|PACid:17983316	AT1G15290	1		Tetratricopeptide repeat (TPR)-like superfamily protein	121.008	79.7538	86.9692	85.7853
cassava4.1_016919m|PACid:17990146	AT2G33700	1		Protein phosphatase 2C family protein	120.981	113.49	98.1542	124.493
cassava4.1_005304m|PACid:17970434	AT2G34640	1	HMR,PTAC12	plastid transcriptionally active 12	120.917	89.5945	75.8585	49.7567
cassava4.1_004397m|PACid:17987276	AT1G15740	1		Leucine-rich repeat family protein	120.899	89.8838	87.2138	53.5508
cassava4.1_027626m|PACid:17963010	AT1G12910	1	ATAN11,LWD1	Transducin/WD40 repeat-like superfamily protein	120.873	133.302	139.742	89.0951
cassava4.1_020543m|PACid:17991301	AT1G27435	1			120.805	112.145	121.032	115.714
cassava4.1_020403m|PACid:17991839	AT3G48030	1		hypoxia-responsive family protein / zinc finger (C3HC4-type RING finger) family protein	120.779	111.718	95.0258	163.061
cassava4.1_020375m|PACid:17982178	AT4G39250	1	ATRL1,RL1,RSM2	RAD-like 1	120.636	84.557	13.4012	15.3345
cassava4.1_010680m|PACid:17990914	AT4G24740	2	AFC2,AME1,FC2	FUS3-complementing gene 2	120.571	115.765	103.707	91.1821
cassava4.1_015915m|PACid:17965695	AT1G55340	1		Protein of unknown function (DUF1639)	120.553	71.5891	91.9302	70.1177
cassava4.1_020508m|PACid:17992716					120.548	140.189	152.6	244.646
cassava4.1_009398m|PACid:17971927	AT1G55480	1	ZKT	protein containing PDZ domain, a K-box domain, and a TPR region	120.48	131.178	52.8642	173.837
cassava4.1_016710m|PACid:17979288	AT1G65720	1			120.21	153.761	139.59	247.419
cassava4.1_014667m|PACid:17964638	AT4G01935	1			120.14	138.627	70.5163	56.467
cassava4.1_011439m|PACid:17974967	AT2G03390	1		uvrB/uvrC motif-containing protein	119.926	104.974	63.3929	59.81
cassava4.1_018973m|PACid:17990980	AT1G79390	1			119.877	133.95	118.181	121.901
cassava4.1_020032m|PACid:17987004	AT3G25220	1	FKBP15-1	FK506-binding protein 15 kD-1	119.848	134.622	151.555	233.872
cassava4.1_015549m|PACid:17962647	AT1G32690	1			119.814	159.836	120.346	78.1646
cassava4.1_009020m|PACid:17968301	AT1G79550	1	PGK	phosphoglycerate kinase	119.735	117.326	180.935	207.268
cassava4.1_006899m|PACid:17974044	AT5G62790	1	DXR,PDE129	1-deoxy-D-xylulose 5-phosphate reductoisomerase	119.707	119.401	97.0369	87.9154
cassava4.1_024570m|PACid:17985709	AT3G22320	1	ATRPABC24.3,NRPB5,NRPD5,RPB5A	Eukaryotic rpb5 RNA polymerase subunit family protein	119.622	125.614	134.036	148.918
cassava4.1_018528m|PACid:17969656	AT3G12760	1			119.609	147.535	131.25	133.446
cassava4.1_007522m|PACid:17991620	AT1G50010	1	TUA2	tubulin alpha-2 chain	119.562	52.6299	134.539	232.897
cassava4.1_009306m|PACid:17978891	AT3G52190	1	PHF1	phosphate transporter traffic facilitator1	119.499	127.504	200.088	143.055
cassava4.1_006788m|PACid:17983193	AT2G38120	1	AUX1,MAP1,PIR1,WAV5	Transmembrane amino acid transporter family protein	119.454	30.8769	85.9088	18.8269
cassava4.1_027490m|PACid:17976659	AT3G16000	1	MFP1	MAR binding filament-like protein 1	119.361	91.3836	69.9134	69.5623
cassava4.1_018329m|PACid:17964570	AT3G60770	1		Ribosomal protein S13/S15	119.351	166.182	219.043	261.465
cassava4.1_011965m|PACid:17984246	AT1G73500	1	ATMKK9,MKK9	MAP kinase kinase 9	119.31	80.752	167.427	213.852
cassava4.1_024333m|PACid:17961056	AT4G21110	1		G10 family protein	119.287	181.272	163.957	121.773
cassava4.1_010165m|PACid:17978804	AT4G17520	1		Hyaluronan / mRNA binding family	119.206	144.562	137.186	139.651
cassava4.1_010724m|PACid:17967934	AT3G63490	1		Ribosomal protein L1p/L10e family	119.171	96.3453	45.097	41.0208
cassava4.1_006987m|PACid:17991641	AT2G43840	2	UGT74F1	UDP-glycosyltransferase 74 F1	119.007	132.23	146.805	132.157
cassava4.1_016028m|PACid:17964487	AT5G11770	1		NADH-ubiquinone oxidoreductase 20 kDa subunit, mitochondrial	118.903	181.857	139.869	269.677
cassava4.1_009397m|PACid:17974805	AT1G61580	1	ARP2,RPL3B	R-protein L3 B	118.9	159.869	154.598	236.471
cassava4.1_010950m|PACid:17977556	AT3G03080	1		Zinc-binding dehydrogenase family protein	118.879	100.618	91.9944	106.15
cassava4.1_014854m|PACid:17961298	AT1G32070	3	ATNSI,NSI	nuclear shuttle interacting	118.773	127.402	84.0694	55.1312
cassava4.1_006524m|PACid:17979626	AT4G15900	1	PRL1	pleiotropic regulatory locus 1	118.597	120.424	114.238	113.862
cassava4.1_011816m|PACid:17990832	AT4G21580	1		oxidoreductase, zinc-binding dehydrogenase family protein	118.593	111.257	120.462	140.252
cassava4.1_012284m|PACid:17987927	AT5G23540	1		Mov34/MPN/PAD-1 family protein	118.529	121.318	100.508	150.386
cassava4.1_020270m|PACid:17978047	AT2G21290	1			118.502	158.81	132.133	152.722
cassava4.1_009091m|PACid:17985106	AT5G67320	1	HOS15	WD-40 repeat family protein	118.48	91.5758	124.419	93.3335
cassava4.1_006300m|PACid:17967917	AT2G20900	3	ATDGK5,DGK5	diacylglycerol kinase 5	118.445	82.3732	120.913	127.244
cassava4.1_014848m|PACid:17983924	AT3G58670	3		Protein of unknown function (DUF1637)	118.424	135.677	146.796	97.3477
cassava4.1_018460m|PACid:17988000	AT4G32915	1			118.388	94.7739	99.9812	59.5415
cassava4.1_019299m|PACid:17966978	AT1G76190	1		SAUR-like auxin-responsive protein family	118.22	136.389	135.457	57.285
cassava4.1_034444m|PACid:17970548	AT2G26110	1		Protein of unknown function (DUF761)	118.15	100.204	90.8111	69.2977
cassava4.1_019542m|PACid:17990748	AT5G38410	3		Ribulose bisphosphate carboxylase (small chain) family protein	118.067	98.9195	89.5663	54.308
cassava4.1_004924m|PACid:17973888	AT1G56460	1		HIT zinc finger ;PAPA-1-like conserved region	118.057	104.17	134.665	95.1567
cassava4.1_027068m|PACid:17965711	AT5G28750	1		Bacterial sec-independent translocation protein mttA/Hcf106	118.049	83.4	72.3619	44.1015
cassava4.1_012110m|PACid:17992261	AT5G06130	2		chaperone protein dnaJ-related	117.892	77.1793	64.634	65.4276
cassava4.1_016859m|PACid:17979874	AT1G14870	1	PCR2	PLANT CADMIUM RESISTANCE 2	117.887	135.682	195.715	126.84
cassava4.1_024924m|PACid:17967630	AT1G07940	2		GTP binding Elongation factor Tu family protein	117.801	168.679	157.991	177.593
cassava4.1_008620m|PACid:17975078	AT5G55220	1		trigger factor type chaperone family protein	117.787	115.873	126.046	73.3008
cassava4.1_015981m|PACid:17972923	AT1G17100	1		SOUL heme-binding family protein	117.689	120.736	108.591	121.553
cassava4.1_030252m|PACid:17986639	AT2G12462	1			117.67	80.3219	47.5561	33.8272
cassava4.1_003563m|PACid:17991713	AT5G48960	1		HAD-superfamily hydrolase, subfamily IG, 5\'-nucleotidase	117.653	102.684	85.6072	67.2708
cassava4.1_028384m|PACid:17977216	AT1G12710	1	AtPP2-A12,PP2-A12	phloem protein 2-A12	117.581	132.195	122.596	138.301
cassava4.1_005312m|PACid:17977199	AT4G12320	1	CYP706A6	cytochrome P450, family 706, subfamily A, polypeptide 6	117.514	100.644	96.863	85.0516
cassava4.1_006785m|PACid:17976072	AT3G13920	1	EIF4A1,RH4,TIF4A1	eukaryotic translation initiation factor 4A1	117.497	176.251	178.812	162.043
cassava4.1_018855m|PACid:17972713					117.462	115.13	6.6988	5.03178
cassava4.1_009543m|PACid:17991869	AT2G35500	1	SKL2	shikimate kinase like 2	117.422	88.8224	75.4735	54.6249
cassava4.1_012623m|PACid:17977939	AT3G02780	1	IDI2,IPIAT1,IPP2	isopentenyl pyrophosphate:dimethylallyl pyrophosphate isomerase 2	117.418	150.852	146.871	165.141
cassava4.1_031913m|PACid:17982465	AT5G55850	3	NOI	RPM1-interacting protein 4 (RIN4) family protein	117.407	161.916	127.697	123.917
cassava4.1_034202m|PACid:17976510	AT1G15100	1	RHA2A	RING-H2 finger A2A	117.25	117.483	107.341	254.232
cassava4.1_026493m|PACid:17976724	AT5G24460	1			117.207	144.67	129.528	120.146
cassava4.1_033581m|PACid:17963544	AT3G48520	1	CYP94B3	cytochrome P450, family 94, subfamily B, polypeptide 3	117.176	107.537	47.1388	38.9694
cassava4.1_012156m|PACid:17983864	AT5G22340	1			117.131	69.2396	67.4726	57.288
cassava4.1_008007m|PACid:17973963	AT4G24740	1	AFC2,AME1,FC2	FUS3-complementing gene 2	116.982	100.799	111.68	105.799
cassava4.1_013957m|PACid:17977913	AT3G61470	1	LHCA2	photosystem I light harvesting complex gene 2	116.981	132.5	74.263	106.629
cassava4.1_019988m|PACid:17979607	AT1G11020	1		RING/FYVE/PHD zinc finger superfamily protein	116.93	139.293	110.128	103.703
cassava4.1_020276m|PACid:17969998	AT5G46030	1			116.892	120.834	144.603	258.129
cassava4.1_011078m|PACid:17987829	AT3G47860	1	CHL	chloroplastic lipocalin	116.839	101.79	174.701	105.553
cassava4.1_019082m|PACid:17961564	AT1G27290	1			116.825	145.813	130.989	73.0994
cassava4.1_019265m|PACid:17980401	AT2G36835	1			116.816	154.861	167.839	113.294
cassava4.1_015146m|PACid:17977567	AT2G37678	1	FHY1,FRY1,PAT3	far-red elongated hypocotyl 1	116.805	120.603	120.972	86.5155
cassava4.1_017651m|PACid:17970751	AT1G64355	1			116.637	148.272	85.743	77.195
cassava4.1_012607m|PACid:17986896	AT1G61620	1		phosphoinositide binding	116.564	115.769	115.321	116.35
cassava4.1_016281m|PACid:17964610	AT4G25200	1	ATHSP23.6-MITO,HSP23.6-MITO	mitochondrion-localized small heat shock protein 23.6	116.557	88.2708	45.851	137.383
cassava4.1_008186m|PACid:17985833	AT5G11200	1		DEAD/DEAH box RNA helicase family protein	116.546	117.078	146.856	205.742
cassava4.1_020405m|PACid:17987262					116.514	82.7599	35.3171	33.7184
cassava4.1_014040m|PACid:17964052	AT2G34430	1	LHB1B1,LHCB1.4	light-harvesting chlorophyll-protein complex II subunit B1	116.415	96.2123	28.4837	211.719
cassava4.1_019368m|PACid:17972818	AT5G64140	1	RPS28	ribosomal protein S28	116.399	216.071	244.216	245.426
cassava4.1_022454m|PACid:17966323					116.348	101.657	117.863	104.231
cassava4.1_019444m|PACid:17966464	AT2G18040	1	PIN1AT	peptidylprolyl cis/trans isomerase, NIMA-interacting 1	116.19	137.415	125.21	177.084
cassava4.1_014523m|PACid:17964606	AT4G16720	1		Ribosomal protein L23/L15e family protein	116.161	134.781	164.86	215.467
cassava4.1_027333m|PACid:17965668					116.113	559.362	137.786	103.359
cassava4.1_016776m|PACid:17984088	AT3G16250	1	NDF4	NDH-dependent cyclic electron flow 1	116.1	74.595	72.4127	48.7043
cassava4.1_019112m|PACid:17984244	AT1G48440	1		B-cell receptor-associated 31-like	115.96	148.117	133.638	187.555
cassava4.1_020795m|PACid:17985210					115.883	100.566	72.6889	105.77
cassava4.1_017998m|PACid:17968040	AT4G35410	2		Clathrin adaptor complex small chain family protein	115.787	120.361	115.672	126.64
cassava4.1_014358m|PACid:17961657	AT1G66140	1	ZFP4	zinc finger protein 4	115.748	88.3779	91.9059	31.0174
cassava4.1_001568m|PACid:17977468	AT4G15530	6	PPDK	pyruvate orthophosphate dikinase	115.573	166.598	102.783	62.3716
cassava4.1_016356m|PACid:17961926	AT3G16780	1		Ribosomal protein L19e family protein	115.537	133.283	138.676	158.185
cassava4.1_000875m|PACid:17964700	AT4G01800	1	AGY1,AtcpSecA	Albino or Glassy Yellow 1	115.474	73.574	86.8274	58.506
cassava4.1_010940m|PACid:17987572	AT3G02420	1			115.461	126.592	126.155	145.768
cassava4.1_010231m|PACid:17961951	AT1G06620	1		2-oxoglutarate (2OG) and Fe(II)-dependent oxygenase superfamily protein	115.383	93.5119	64.8467	44.5062
cassava4.1_019980m|PACid:17980507	AT5G44590	1		S-adenosyl-L-methionine-dependent methyltransferases superfamily protein	115.347	86.196	0.422628	0.148376
cassava4.1_014520m|PACid:17977645	AT4G19150	1		Ankyrin repeat family protein	115.314	100.002	113.015	111.687
cassava4.1_008898m|PACid:17978806	AT3G29185	1		Domain of unknown function (DUF3598)	115.132	77.4465	70.0734	60.9404
cassava4.1_020803m|PACid:17993884	AT5G55125	2		Ribosomal protein L31	115.053	171.815	113.209	131.833
cassava4.1_028525m|PACid:17978180	AT5G45750	1	AtRABA1c,RABA1c	RAB GTPase homolog A1C	115.033	147.451	140.567	175.181
cassava4.1_014503m|PACid:17981974	AT3G55440	1	ATCTIMC,CYTOTPI,TPI	triosephosphate isomerase	114.976	136.041	124.947	165.553
cassava4.1_015789m|PACid:17972060	AT1G29390	1	COR314-TM2,COR413IM2	cold regulated 314 thylakoid membrane 2	114.962	117.541	91.5515	74.7263
cassava4.1_010884m|PACid:17970365	AT1G54320	1		LEM3 (ligand-effect modulator 3) family protein / CDC50 family protein	114.924	149.645	208.488	229.67
cassava4.1_014302m|PACid:17970971	AT4G23630	1	BTI1,RTNLB1	VIRB2-interacting protein 1	114.914	111.714	120.969	193.602
cassava4.1_015865m|PACid:17962313	AT1G50020	1			114.899	95.5229	52.3335	117.629
cassava4.1_017470m|PACid:17960234	AT1G56200	1	emb1303	embryo defective 1303	114.88	124.12	122.871	154.008
cassava4.1_011508m|PACid:17977282	AT1G62960	1	ACS10	ACC synthase 10	114.723	95.9431	113.679	140.976
cassava4.1_007565m|PACid:17982418	AT1G07940	2		GTP binding Elongation factor Tu family protein	114.701	172.067	164.908	113.793
cassava4.1_032258m|PACid:17982644	AT1G47960	1	ATC/VIF1,C/VIF1	cell wall / vacuolar inhibitor of fructosidase 1	114.637	168.844	50.7203	37.0241
cassava4.1_017516m|PACid:17968960	AT1G29700	1		Metallo-hydrolase/oxidoreductase superfamily protein	114.637	121.407	81.2478	77.7396
cassava4.1_019762m|PACid:17965136	AT2G47640	4		Small nuclear ribonucleoprotein family protein	114.637	158.492	170.346	255.039
cassava4.1_014237m|PACid:17992262	AT5G06140	1	ATSNX1,SNX1	sorting nexin 1	114.473	124.74	113.582	138.376
cassava4.1_006581m|PACid:17991993	AT5G62990	1	emb1692	Ubiquitin carboxyl-terminal hydrolase family protein	114.459	78.1146	63.6746	64.9701
cassava4.1_011744m|PACid:17982899	AT4G13530	1			114.419	122.289	107.104	103.394
cassava4.1_016026m|PACid:17981349	AT1G79380	1		Ca(2)-dependent phospholipid-binding protein (Copine) family	114.371	84.1997	127.461	98.9769
cassava4.1_015471m|PACid:17984908	AT4G02530	1		chloroplast thylakoid lumen protein	114.325	70.4984	59.6477	27.8778
cassava4.1_020337m|PACid:17968747	AT1G49975	1			114.308	76.08	101.807	60.2883
cassava4.1_010867m|PACid:17970765	AT4G37040	1	MAP1D	methionine aminopeptidase 1D	114.269	107.286	85.7366	69.0638
cassava4.1_010610m|PACid:17977566	AT2G37630	1	AS1,ATMYB91,ATPHAN,MYB91	myb-like HTH transcriptional regulator family protein	114.116	67.5276	127.937	113.507
cassava4.1_001802m|PACid:17974277	AT5G17920	2	ATCIMS,ATMETS,ATMS1	Cobalamin-independent synthase family protein	114.094	127.682	102.2	121.939
cassava4.1_029618m|PACid:17967216	AT5G56540	1	AGP14,ATAGP14	arabinogalactan protein 14	114.032	37.867	38.477	169.489
cassava4.1_025856m|PACid:17980879	AT3G45300	1	ATIVD,IVD,IVDH	isovaleryl-CoA-dehydrogenase	114.005	111.207	88.5617	106.444
cassava4.1_019059m|PACid:17985047	AT5G17190	1			113.981	145.911	124.472	240.805
cassava4.1_026859m|PACid:17964496	AT5G51760	1	AHG1	Protein phosphatase 2C family protein	113.98	78.3427	65.5945	39.8709
cassava4.1_015188m|PACid:17979253	AT4G35840	1		RING/U-box superfamily protein	113.909	43.5615	37.4401	53.4033
cassava4.1_018277m|PACid:17984176	AT1G48320	1		Thioesterase superfamily protein	113.893	123.87	130.274	108.891
cassava4.1_024711m|PACid:17975162	AT4G35785	2		RNA-binding (RRM/RBD/RNP motifs) family protein	113.875	137.492	91.3876	99.8
cassava4.1_016012m|PACid:17961806	AT3G06760	1		Drought-responsive family protein	113.709	136.799	131.91	131.335
cassava4.1_013669m|PACid:17961600	AT5G43280	1	ATDCI1,DCI1	delta(3,5),delta(2,4)-dienoyl-CoA isomerase 1	113.703	156.461	124.731	110.657
cassava4.1_011859m|PACid:17991356	AT1G21600	1	PTAC6	plastid transcriptionally active 6	113.576	100.445	93.0779	78.63
cassava4.1_008954m|PACid:17969231	AT5G17520	1	MEX1,RCP1	root cap 1 (RCP1)	113.396	99.6641	56.6321	53.4152
cassava4.1_014117m|PACid:17979760	AT5G54270	1	LHCB3,LHCB3*1	light-harvesting chlorophyll B-binding protein 3	113.28	109.453	42.2812	160.134
cassava4.1_012725m|PACid:17981473	AT2G30050	1		transducin family protein / WD-40 repeat family protein	113.261	135.403	121.554	154.772
cassava4.1_027272m|PACid:17991119	AT1G15100	1	RHA2A	RING-H2 finger A2A	113.12	148.586	178.023	111.072
cassava4.1_019041m|PACid:17990178	AT1G20580	1		Small nuclear ribonucleoprotein family protein	113.009	131.324	161.04	181.307
cassava4.1_017757m|PACid:17984407	AT3G15140	1		Polynucleotidyl transferase, ribonuclease H-like superfamily protein	112.942	148.935	175.162	155.357
cassava4.1_025875m|PACid:17967994	AT3G59840	1			112.846	157.099	119.163	109.116
cassava4.1_005914m|PACid:17967027	AT2G23150	1	ATNRAMP3,NRAMP3	natural resistance-associated macrophage protein 3	112.836	123.021	106.001	86.942
cassava4.1_008148m|PACid:17975822	AT5G05170	1	ATCESA3,ATH-B,CESA3,CEV1,IXR1	Cellulose synthase family protein	112.834	181.863	98.5047	116.185
cassava4.1_003776m|PACid:17992022	AT5G57360	1	ADO1,FKL2,LKP1,ZTL	Galactose oxidase/kelch repeat superfamily protein	112.779	109.538	97.0626	110.099
cassava4.1_014065m|PACid:17989625	AT3G02520	1	GF14 NU,GRF7	general regulatory factor 7	112.745	251.077	184.433	277.494
cassava4.1_004963m|PACid:17974018	AT5G07830	1	AtGUS2,GUS2	glucuronidase 2	112.729	120.177	81.7487	56.334
cassava4.1_018508m|PACid:17986475	AT1G70600	1		Ribosomal protein L18e/L15 superfamily protein	112.688	159.38	139.671	120.601
cassava4.1_015491m|PACid:17966830	AT5G19855	1		Chaperonin-like RbcX protein	112.572	225.528	82.1088	169.361
cassava4.1_018439m|PACid:17965971	AT1G64230	1	UBC28	ubiquitin-conjugating enzyme 28	112.522	121.84	115.165	107.919
cassava4.1_014591m|PACid:17968912	AT5G60540	1	ATPDX2,EMB2407,PDX2	pyridoxine biosynthesis 2	112.477	75.3933	82.83	69.3397
cassava4.1_003659m|PACid:17991772	AT5G22510	1	At-A/N-InvE,INV-E	alkaline/neutral invertase	112.436	101.499	68.7064	54.7886
cassava4.1_012128m|PACid:17992302	AT3G52380	1	CP33,PDE322	chloroplast RNA-binding protein 33	112.422	133.398	111.628	69.635
cassava4.1_017848m|PACid:17985033	AT3G02860	2		zinc ion binding	112.393	103.809	118.671	112.395
cassava4.1_015543m|PACid:17992518	AT2G22540	1	AGL22,SVP	K-box region and MADS-box transcription factor family protein	112.375	112.023	75.0739	68.2255
cassava4.1_020643m|PACid:17991031	AT5G41685	1		Mitochondrial outer membrane translocase complex, subunit Tom7	112.345	142.024	143.138	241.374
cassava4.1_024351m|PACid:17990210	AT2G30600	4		BTB/POZ domain-containing protein	112.324	69.0809	122.498	124.883
cassava4.1_008256m|PACid:17960343	AT1G72010	1		TCP family transcription factor	112.283	110.656	97.1944	64.5873
cassava4.1_012067m|PACid:17960304	AT1G19140	1			112.122	124.776	85.7722	115.19
cassava4.1_020130m|PACid:17987133					112.1	176.703	184.525	67.2806
cassava4.1_020843m|PACid:17981994					112.071	114.842	76.4514	57.7071
cassava4.1_022124m|PACid:17972298	AT5G46180	1	DELTA-OAT	ornithine-delta-aminotransferase	112.065	100.534	85.7812	106.054
cassava4.1_017108m|PACid:17975818	AT2G34860	2	EDA3	DnaJ/Hsp40 cysteine-rich domain superfamily protein	111.955	132.34	93.2459	68.9995
cassava4.1_010996m|PACid:17989484	AT2G28760	1	UXS6	UDP-XYL synthase 6	111.912	132.269	119.076	119.542
cassava4.1_009709m|PACid:17964594	AT4G25420	1	AT2301,ATGA20OX1,GA20OX1,GA5	2-oxoglutarate (2OG) and Fe(II)-dependent oxygenase superfamily protein	111.885	71.5263	27.577	63.4142
cassava4.1_004043m|PACid:17989026	AT2G39940	1	COI1	RNI-like superfamily protein	111.767	114.091	125.277	115.384
cassava4.1_003471m|PACid:17985549	AT5G51820	1	ATPGMP,PGM,PGM1,STF1	phosphoglucomutase	111.74	95.9997	99.3205	61.0712
cassava4.1_012485m|PACid:17980541	AT3G27010	1	AT-TCP20,ATTCP20,PCF1,TCP20	TEOSINTE BRANCHED 1, cycloidea, PCF (TCP)-domain family protein 20	111.706	127.07	130.481	57.4623
cassava4.1_014138m|PACid:17989357	AT4G34670	1		Ribosomal protein S3Ae	111.598	149.655	138.162	139.358
cassava4.1_014697m|PACid:17993541	AT5G43830	1		Aluminium induced protein with YGL and LRDR motifs	111.485	146.257	107.823	130.198
cassava4.1_016285m|PACid:17985763	AT2G25310	1		Protein of unknown function (DUF2012)	111.484	95.4378	95.8889	91.7799
cassava4.1_006811m|PACid:17982160	AT1G72710	1	CKL2	casein kinase 1-like protein 2	111.47	106.141	126.708	107.615
cassava4.1_005244m|PACid:17976174	AT4G30950	1	FAD6,FADC,SFD4	fatty acid desaturase 6	111.456	101.776	69.3239	87.4832
cassava4.1_007551m|PACid:17965893	AT5G19780	1	TUA5	tubulin alpha-5	111.453	102.193	121.653	76.6947
cassava4.1_016056m|PACid:17966201	AT2G18230	1	AtPPa2,PPa2	pyrophosphorylase 2	111.438	127.014	112.868	103.298
cassava4.1_007793m|PACid:17967936	AT5G13730	1	SIG4,SIGD	sigma factor 4	111.395	42.9265	71.4642	80.6935
cassava4.1_012239m|PACid:17993998	AT5G67370	1		Protein of unknown function (DUF1230)	111.352	78.6098	29.703	109.817
cassava4.1_016767m|PACid:17962171	AT2G30620	2		winged-helix DNA-binding transcription factor family protein	111.219	72.7216	157.958	183.102
cassava4.1_019801m|PACid:17990383	AT4G24440	1		transcription initiation factor IIA gamma chain / TFIIA-gamma (TFIIA-S)	111.155	144.777	107.312	114.285
cassava4.1_014009m|PACid:17977557	AT2G04780	2	FLA7	FASCICLIN-like arabinoogalactan 7	111.149	35.1953	63.8682	56.3516
cassava4.1_005293m|PACid:17983106	AT4G32520	1	AtSHMT3,SHM3	serine hydroxymethyltransferase 3	111.122	100.935	95.3627	110.627
cassava4.1_011380m|PACid:17983505	AT1G65260	1	PTAC4,VIPP1	plastid transcriptionally active 4	111.108	89.8844	81.4442	67.9926
cassava4.1_010609m|PACid:17986141	AT2G22780	1	PMDH1	peroxisomal NAD-malate dehydrogenase 1	111.105	128.815	95.6535	92.3923
cassava4.1_028277m|PACid:17990623	AT1G11340	1		S-locus lectin protein kinase family protein	111.046	92.2792	150.338	62.5452
cassava4.1_003601m|PACid:17963421	AT1G67900	2		Phototropic-responsive NPH3 family protein	111.015	214.042	151.435	72.4757
cassava4.1_010428m|PACid:17987925	AT2G26510	1	PDE135	Xanthine/uracil permease family protein	110.946	116.252	111.266	90.995
cassava4.1_012130m|PACid:17960045	AT1G71810	1		Protein kinase superfamily protein	110.931	92.2436	88.9391	65.1439
cassava4.1_019397m|PACid:17967521	AT3G07680	1		emp24/gp25L/p24 family/GOLD family protein	110.848	119.244	113.593	138.837
cassava4.1_016085m|PACid:17969439	AT4G30210	1	AR2,ATR2	P450 reductase 2	110.821	149.145	127.159	90.3358
cassava4.1_011041m|PACid:17986231	AT3G63010	1	ATGID1B,GID1B	alpha/beta-Hydrolases superfamily protein	110.816	198.942	140.491	366.613
cassava4.1_016337m|PACid:17988573	AT1G32220	1		NAD(P)-binding Rossmann-fold superfamily protein	110.761	99.6998	91.3508	73.4094
cassava4.1_019943m|PACid:17984168	AT1G32050	1		SCAMP family protein	110.704	126.144	138.309	120.916
cassava4.1_008436m|PACid:17993785	AT4G28880	1	ckl3	casein kinase I-like 3	110.655	118.599	135.66	91.4107
cassava4.1_009000m|PACid:17991547	AT1G03475	1	ATCPO-I,HEMF1,LIN2	Coproporphyrinogen III oxidase	110.609	103.822	85.3177	72.5812
cassava4.1_033849m|PACid:17986042	AT1G75390	1	AtbZIP44,bZIP44	basic leucine-zipper 44	110.57	158.753	150.5	97.457
cassava4.1_015669m|PACid:17973011	AT2G38730	1		Cyclophilin-like peptidyl-prolyl cis-trans isomerase family protein	110.543	100.421	81.5596	90.8523
cassava4.1_006514m|PACid:17969143	AT3G02360	2		6-phosphogluconate dehydrogenase family protein	110.539	143.437	123.401	104.994
cassava4.1_012353m|PACid:17980093	AT5G35360	1	CAC2	acetyl Co-enzyme a carboxylase biotin carboxylase subunit	110.444	106.25	90.0373	87.8918
cassava4.1_017393m|PACid:17992657	AT4G37090	1			110.395	94.4105	87.04	115.534
cassava4.1_009305m|PACid:17989321	AT1G08470	1	SSL3	strictosidine synthase-like 3	110.36	163.299	135.515	133.459
cassava4.1_012868m|PACid:17982857	AT5G46800	1	BOU	Mitochondrial substrate carrier family protein	110.31	111.271	59.7309	109.578
cassava4.1_005147m|PACid:17986645	AT1G75210	1		HAD-superfamily hydrolase, subfamily IG, 5\'-nucleotidase	110.179	87.8403	92.9593	73.1814
cassava4.1_011873m|PACid:17960334	AT1G71980	1		Protease-associated (PA) RING/U-box zinc finger family protein	110.126	113.88	102.827	99.7213
cassava4.1_012268m|PACid:17966818	AT3G10330	1		Cyclin-like family protein	110.059	100.785	85.1662	78.6164
cassava4.1_033860m|PACid:17960904	AT3G09580	1		FAD/NAD(P)-binding oxidoreductase family protein	110.046	101.533	63.8103	54.1023
cassava4.1_032690m|PACid:17993122					110.023	107.629	89.169	104.267
cassava4.1_014165m|PACid:17990849	AT4G21450	1		PapD-like superfamily protein	109.897	122.915	116.127	116.811
cassava4.1_018909m|PACid:17965771	AT3G03590	1		SWIB/MDM2 domain superfamily protein	109.896	110.517	105.615	161.76
cassava4.1_016200m|PACid:17986638	AT5G11090	1		serine-rich protein-related	109.883	119.046	114.907	70.2422
cassava4.1_028062m|PACid:17980110	AT4G32551	1	LUG,RON2	LisH dimerisation motif;WD40/YVTN repeat-like-containing domain	109.832	95.0518	95.1572	87.1378
cassava4.1_019816m|PACid:17962998	AT3G18410	1		Complex I subunit NDUFS6	109.816	131.377	100.929	144.817
cassava4.1_012291m|PACid:17961267	AT1G70170	1	MMP	matrix metalloproteinase	109.785	178.337	173.81	1058.74
cassava4.1_019402m|PACid:17976148	AT3G20970	1	ATNFU2,NFU4	NFU domain protein 4	109.782	142.628	114.827	129.919
cassava4.1_014323m|PACid:17987469	AT3G62870	1		Ribosomal protein L7Ae/L30e/S12e/Gadd45 family protein	109.769	176.716	158.051	160.737
cassava4.1_022494m|PACid:17993628	AT1G07040	1			109.721	139.147	117.307	107.691
cassava4.1_015441m|PACid:17965417	AT1G71260	1	ATWHY2,WHY2	WHIRLY 2	109.715	120.456	104.858	126.468
cassava4.1_010643m|PACid:17985034	AT3G57560	1	NAGK	N-acetyl-l-glutamate kinase	109.686	122.74	66.0065	78.6762
cassava4.1_015144m|PACid:17975777	AT1G01730	1			109.64	84.1316	81.6044	75.2446
cassava4.1_003172m|PACid:17964074	AT5G46420	1		16S rRNA processing protein RimM family	109.529	78.0729	100.781	77.0803
cassava4.1_014253m|PACid:17981750	AT4G19985	1		Acyl-CoA N-acyltransferases (NAT) superfamily protein	109.402	91.5881	87.7513	61.9035
cassava4.1_026731m|PACid:17966749	AT4G30845	1			109.383	53.2376	43.3968	31.3456
cassava4.1_007612m|PACid:17993101	AT1G06570	1	HPD,PDS1	phytoene desaturation 1	109.296	148.688	116.337	157.486
cassava4.1_018639m|PACid:17973017	AT3G13882	1		Ribosomal protein L34	109.264	128.471	109.381	143.303
cassava4.1_012783m|PACid:17981554	AT3G12290	1		Amino acid dehydrogenase family protein	109.24	137.671	133.961	147.262
cassava4.1_019405m|PACid:17983873	AT2G27730	1		copper ion binding	109.19	129.402	104.597	141.438
cassava4.1_015325m|PACid:17960388	AT1G20225	1		Thioredoxin superfamily protein	109.164	189.787	162.04	231.864
cassava4.1_032132m|PACid:17963602	AT5G58240	1	FHIT	FRAGILE HISTIDINE TRIAD	109.097	146.974	147.407	113.094
cassava4.1_020044m|PACid:17960048	AT1G76860	1		Small nuclear ribonucleoprotein family protein	109.081	123.585	99.0911	114.994
cassava4.1_023107m|PACid:17989331	AT3G04940	1	ATCYSD1,CYSD1	cysteine synthase D1	109.068	159.748	124.6	157.625
cassava4.1_020682m|PACid:17990245					109.022	146.192	18.1701	21.0613
cassava4.1_025155m|PACid:17986801	AT1G51410	1		NAD(P)-binding Rossmann-fold superfamily protein	108.906	107.193	36.8647	48.3637
cassava4.1_018603m|PACid:17985609	AT5G56290	1	ATPEX5,PEX5	peroxin 5	108.906	89.9716	78.7472	75.3431
cassava4.1_003883m|PACid:17972412	AT3G13470	1		TCP-1/cpn60 chaperonin family protein	108.873	138.138	115.44	95.6492
cassava4.1_009883m|PACid:17982035	AT2G18510	1	emb2444	RNA-binding (RRM/RBD/RNP motifs) family protein	108.867	134.923	121.853	105.341
cassava4.1_019862m|PACid:17977637	AT3G12500	1	ATHCHIB,B-CHI,CHI-B,HCHIB,PR-3,PR3	basic chitinase	108.769	124.734	157.326	58.3738
cassava4.1_018688m|PACid:17979506	AT3G51500	1			108.684	120.453	84.1684	71.6581
cassava4.1_020290m|PACid:17966320	AT4G30220	1	RUXF	small nuclear ribonucleoprotein F	108.68	141.548	139.567	149.018
cassava4.1_010273m|PACid:17992477	AT3G14130	1		Aldolase-type TIM barrel family protein	108.67	77.7629	35.961	59.7795
cassava4.1_028407m|PACid:17978656	AT5G19440	1		NAD(P)-binding Rossmann-fold superfamily protein	108.652	125.514	39.9838	50.5539
cassava4.1_020137m|PACid:17976640					108.604	73.1772	133.448	69.2508
cassava4.1_017795m|PACid:17970845	AT5G41700	3	ATUBC8,UBC8	ubiquitin conjugating enzyme 8	108.581	117.815	120.942	119.085
cassava4.1_014916m|PACid:17989262	AT1G11430	1		plastid developmental protein DAG, putative	108.53	116.955	111.612	94.3992
cassava4.1_011094m|PACid:17989385	AT2G39840	1	TOPP4	type one serine/threonine protein phosphatase 4	108.514	124.528	115.399	111.654
cassava4.1_033462m|PACid:17971412	AT4G13530	1			108.483	130.335	110.562	93.3551
cassava4.1_022119m|PACid:17974570	AT3G10380	1	ATSEC8,SEC8	subunit of exocyst complex 8	108.415	107.475	100.816	92.1833
cassava4.1_005913m|PACid:17992503	AT4G24530	1		O-fucosyltransferase family protein	108.331	77.5201	83.1904	59.1783
cassava4.1_009247m|PACid:17973833	AT4G01850	1	AtSAM2,MAT2,SAM-2,SAM2	S-adenosylmethionine synthetase 2	108.309	76.2634	84.7749	213.531
cassava4.1_007940m|PACid:17990637	AT1G25440	1		B-box type zinc finger protein with CCT domain	108.261	124.004	86.2029	59.3251
cassava4.1_027859m|PACid:17973052	AT1G55140	1		Ribonuclease III family protein	108.024	108.611	89.5924	68.8365
cassava4.1_015138m|PACid:17989283	AT5G54680	1	bHLH105,ILR3	basic helix-loop-helix (bHLH) DNA-binding superfamily protein	108.014	103.174	104.203	60.8253
cassava4.1_014329m|PACid:17984858	AT4G20760	1		NAD(P)-binding Rossmann-fold superfamily protein	107.998	79.0402	59.2486	44.2635
cassava4.1_013581m|PACid:17981712	AT1G21310	1	ATEXT3,EXT3,RSH	extensin 3	107.909	27.8997	266.21	164.738
cassava4.1_012713m|PACid:17985747	AT4G29400	1		Protein of unknown function (DUF3531)	107.805	64.6067	67.1376	49.672
cassava4.1_012946m|PACid:17976740	AT2G15290	1	ATTIC21,CIA5,PIC1,TIC21	translocon at inner membrane of chloroplasts 21	107.763	123.096	72.9689	82.6758
cassava4.1_012938m|PACid:17973982	AT4G24750	1		Rhodanese/Cell cycle control phosphatase superfamily protein	107.715	89.2724	62.6581	39.2368
cassava4.1_011680m|PACid:17961284	AT3G56400	1	ATWRKY70,WRKY70	WRKY DNA-binding protein 70	107.712	37.7075	396.689	198.917
cassava4.1_028235m|PACid:17979011	AT3G19810	1		Protein of unknown function (DUF177)	107.686	86.37	76.9293	56.7006
cassava4.1_019161m|PACid:17993362					107.585	20.8043	314.638	146.581
cassava4.1_016888m|PACid:17959854	AT4G31580	1	RSZP22,SRZ-22,SRZ22	serine/arginine-rich 22	107.584	121.526	115.228	147.841
cassava4.1_009967m|PACid:17981533	AT2G47890	1		B-box type zinc finger protein with CCT domain	107.55	109.717	127.482	118.518
cassava4.1_016866m|PACid:17963999	AT5G53160	2	PYL8,RCAR3	regulatory components of ABA receptor 3	107.546	111.726	111.224	105.211
cassava4.1_019071m|PACid:17984798	AT2G41430	5	CID1,ERD15,LSR1	dehydration-induced protein (ERD15)	107.527	73.1021	107.854	50.6777
cassava4.1_018089m|PACid:17987645	AT5G46020	1			107.518	109.507	155.842	117.154
cassava4.1_014348m|PACid:17961370	AT2G37240	1		Thioredoxin superfamily protein	107.473	97.2107	107.044	155.552
cassava4.1_006926m|PACid:17967851	AT2G38780	1			107.381	97.4574	83.1099	43.4021
cassava4.1_030092m|PACid:17972047	AT3G13480	1			107.37	105.256	37.1973	51.9156
cassava4.1_011467m|PACid:17978379	AT1G13820	1		alpha/beta-Hydrolases superfamily protein	107.323	83.8477	66.1305	45.4946
cassava4.1_002376m|PACid:17963693	AT2G46915	1		Protein of unknown function (DUF3754)	107.298	98.6841	80.4966	48.3195
cassava4.1_014866m|PACid:17989746	AT5G02830	1		Tetratricopeptide repeat (TPR)-like superfamily protein	107.298	77.2322	72.9642	66.0965
cassava4.1_012143m|PACid:17988242	AT3G18140	1		Transducin/WD40 repeat-like superfamily protein	107.269	111.225	88.7371	87.1265
cassava4.1_000673m|PACid:17974315	AT5G05170	1	ATCESA3,ATH-B,CESA3,CEV1,IXR1	Cellulose synthase family protein	107.26	60.4213	64.8976	80.1609
cassava4.1_015334m|PACid:17990938	AT2G43560	1		FKBP-like peptidyl-prolyl cis-trans isomerase family protein	107.257	86.5414	53.0361	31.9014
[truncated: 20,268 more rows]
