# Supplementary material for: Transcriptional Response of Virus-Infected Cassava and Identification of Putative Sources of Resistance for Cassava Brown Streak Disease
Source: PLoS One. 2014 May 20;9(5):e96642. doi: 10.1371/journal.pone.0096642 (PMC4028184; doi:10.1371/journal.pone.0096642)
Supplement: Table S3 — Genes differentially expressed between healthy and infected susceptible Albert and resistant Kaleso cassava varieties. (XLSX) [file pone.0096642.s003.xlsx]

## Sheet: diff_expr
Differentially expressed gene in "Kaleso" Cassava plants							Differentially expressed genes in "Albert
Gene ID	RPKM healthy	RPKM CBSV	log2(Fold_change)	p value			Gene ID	RPKM healthy	RPKM CBSV	log2(Fold_change)	p value
cassava4.1_010739m|PACid:17993886	0.0604609	18.7643	-8.27777	7.76016e-06			cassava4.1_024550m|PACid:17963094	2.93107	170.931	-5.86584	0
cassava4.1_019017m|PACid:17988618	0.160471	40.5635	-7.98172	2.2633e-12			cassava4.1_020058m|PACid:17987422	1.75465	74.3337	-5.40476	0
cassava4.1_007370m|PACid:17980331	0.0936083	21.2301	-7.82526	1.01271e-06			cassava4.1_014126m|PACid:17979853	0.705628	22.9381	-5.02269	1.00288e-06
cassava4.1_012010m|PACid:17988555	1.00044	207.04	-7.69313	0			cassava4.1_012100m|PACid:17962352	6.30866	186.725	-4.88744	0
cassava4.1_009055m|PACid:17959751	3.04133	627.836	-7.68954	0			cassava4.1_034368m|PACid:17988524	0.595691	17.1195	-4.84493	2.57939e-05
cassava4.1_016230m|PACid:17984490	0.101632	17.769	-7.44987	1.52712e-05			cassava4.1_015949m|PACid:17972854	0.660354	17.8765	-4.75868	2.57939e-05
cassava4.1_004667m|PACid:17989268	0.113525	17.5102	-7.26904	1.52712e-05			cassava4.1_020839m|PACid:17971885	563.704	15132	-4.74652	0
cassava4.1_022506m|PACid:17988750	0.118571	17.6501	-7.21779	1.52712e-05			cassava4.1_009402m|PACid:17982403	9.8838	264.522	-4.74218	0
cassava4.1_020296m|PACid:17984459	0.479611	70.215	-7.19377	0			cassava4.1_017439m|PACid:17991714	2.0931	50.0597	-4.57994	2.05469e-12
cassava4.1_026167m|PACid:17961053	0.162302	22.7923	-7.13372	5.12863e-07			cassava4.1_004929m|PACid:17968980	4.25453	98.2468	-4.52934	0
cassava4.1_019877m|PACid:17960411	3.04896	379.216	-6.95856	0			cassava4.1_005451m|PACid:17964453	1.74023	38.6994	-4.47497	3.99386e-10
cassava4.1_016715m|PACid:17961828	8.40773	1042.28	-6.95381	0			cassava4.1_010685m|PACid:17960424	2.74484	59.1085	-4.42857	7.21645e-15
cassava4.1_022533m|PACid:17978307	0.661057	70.1554	-6.72964	0			cassava4.1_010796m|PACid:17988109	0.651349	12.548	-4.26789	0.000645704
cassava4.1_034424m|PACid:17962198	0.181177	14.2227	-6.29464	0.000115588			cassava4.1_002542m|PACid:17993424	0.975214	18.7772	-4.26712	1.34967e-05
cassava4.1_006678m|PACid:17988760	0.266784	20.6993	-6.27777	1.99822e-06			cassava4.1_028212m|PACid:17975781	0.941857	17.6111	-4.22484	2.57939e-05
cassava4.1_015961m|PACid:17981040	0.786827	57.3195	-6.18684	0			cassava4.1_007228m|PACid:17991518	6.5587	118.39	-4.17399	0
cassava4.1_013192m|PACid:17971433	5.16951	372.419	-6.17075	0			cassava4.1_010212m|PACid:17966443	30.9693	538.655	-4.12045	0
cassava4.1_006359m|PACid:17960803	0.608549	41.5089	-6.0919	1.1372e-12			cassava4.1_022674m|PACid:17973533	1.26438	21.6515	-4.09796	1.64328e-05
cassava4.1_032817m|PACid:17960751	0.245318	15.5027	-5.98172	5.89447e-05			cassava4.1_011143m|PACid:17987567	2.5902	43.4468	-4.06811	1.5896e-10
cassava4.1_018057m|PACid:17966277	0.533567	30.1592	-5.82078	2.17216e-09			cassava4.1_027275m|PACid:17992727	18.4382	304.309	-4.04477	0
cassava4.1_028212m|PACid:17975781	1.20241	66.698	-5.79365	0			cassava4.1_010323m|PACid:17970148	5.5266	89.5832	-4.01876	0
cassava4.1_009789m|PACid:17975765	4.12174	224.155	-5.7651	0			cassava4.1_005579m|PACid:17964433	24.3687	381.499	-3.96858	0
cassava4.1_032285m|PACid:17981747	2.95514	150.436	-5.66978	0			cassava4.1_015136m|PACid:17968320	1.62564	24.6908	-3.9249	2.60085e-06
cassava4.1_020555m|PACid:17991424	9.0296	445.928	-5.626	0			cassava4.1_003249m|PACid:17988241	2.7305	41.4134	-3.92286	5.45626e-10
cassava4.1_009748m|PACid:17977067	1.12626	54.7244	-5.60257	2.88658e-15			cassava4.1_013978m|PACid:17985672	16.2011	212.342	-3.71223	0
cassava4.1_004044m|PACid:17993619	2.20909	101.849	-5.52684	0			cassava4.1_024449m|PACid:17973701	1.61917	20.9761	-3.69542	3.02457e-05
cassava4.1_025331m|PACid:17978144	0.79538	35.2309	-5.46905	7.03889e-11			cassava4.1_021570m|PACid:17962066	16.7539	216.995	-3.6951	0
cassava4.1_008251m|PACid:17976353	2.75551	121.928	-5.46756	0			cassava4.1_011029m|PACid:17963298	1.78086	22.9041	-3.68497	8.90746e-06
cassava4.1_012837m|PACid:17970668	9.70771	425.922	-5.45531	0			cassava4.1_007913m|PACid:17981998	3.44306	42.7145	-3.63296	2.01003e-09
cassava4.1_010961m|PACid:17989470	0.306648	12.4452	-5.34287	0.000442466			cassava4.1_033790m|PACid:17976778	1.38386	16.791	-3.60092	0.000337692
cassava4.1_011029m|PACid:17963298	1.5421	55.6559	-5.17356	1.44329e-15			cassava4.1_010997m|PACid:17989284	26.7597	323.276	-3.59463	0
cassava4.1_017370m|PACid:17959728	4.97996	170.59	-5.09825	0			cassava4.1_030213m|PACid:17965179	1.35755	15.3632	-3.5004	0.000612206
cassava4.1_009794m|PACid:17972835	1.91971	64.9787	-5.08101	0			cassava4.1_032880m|PACid:17963261	10.3161	115.336	-3.48287	0
cassava4.1_019355m|PACid:17962208	15.2198	465.793	-4.93567	0			cassava4.1_016193m|PACid:17993079	1.42618	15.1083	-3.40512	0.000612206
cassava4.1_003724m|PACid:17971628	1.16852	35.2085	-4.91317	9.58894e-10			cassava4.1_032336m|PACid:17989808	4.61464	47.0153	-3.34884	5.96282e-10
cassava4.1_018578m|PACid:17983675	3.2382	96.8402	-4.90234	0			cassava4.1_005847m|PACid:17993523	3.81377	38.3578	-3.33023	2.15199e-08
cassava4.1_013457m|PACid:17967840	1.05957	31.0879	-4.87481	1.33995e-08			cassava4.1_013499m|PACid:17971496	5.71147	57.3157	-3.327	9.3654e-12
cassava4.1_002434m|PACid:17975764	1.31026	38.252	-4.86761	1.31316e-10			cassava4.1_011828m|PACid:17982593	20.4143	200.903	-3.29885	0
cassava4.1_013489m|PACid:17972090	2.43048	68.0501	-4.80728	0			cassava4.1_015465m|PACid:17977248	15.1396	147.676	-3.28603	0
cassava4.1_003346m|PACid:17980576	2.73371	73.1259	-4.74145	0			cassava4.1_005974m|PACid:17967804	7.70291	75.0447	-3.28428	7.66054e-15
cassava4.1_013563m|PACid:17989418	1.75943	46.2469	-4.71618	6.32494e-13			cassava4.1_005464m|PACid:17964451	2.0432	19.5934	-3.26146	0.000268819
cassava4.1_028538m|PACid:17968764	0.739598	19.363	-4.71042	3.93957e-06			cassava4.1_005502m|PACid:17970189	2.43386	23.1132	-3.2474	2.71482e-05
cassava4.1_018594m|PACid:17988452	3.67977	95.2899	-4.69463	0			cassava4.1_029183m|PACid:17975020	7.78148	73.4578	-3.2388	2.43139e-14
cassava4.1_007311m|PACid:17987884	0.650975	16.3899	-4.65406	3.00202e-05			cassava4.1_024781m|PACid:17989452	1.96682	18.0743	-3.20001	0.000101671
cassava4.1_020659m|PACid:17987563	0.569138	13.9869	-4.61915	0.000226334			cassava4.1_010010m|PACid:17965977	3.05133	27.8138	-3.18829	1.22575e-05
cassava4.1_023870m|PACid:17969630	8.85181	216.985	-4.61548	0			cassava4.1_023873m|PACid:17978111	15.4422	137.092	-3.15019	0
cassava4.1_034238m|PACid:17974474	12.3178	300.404	-4.60809	0			cassava4.1_010143m|PACid:17984671	2.57	22.7525	-3.14619	4.84237e-05
cassava4.1_015560m|PACid:17967019	12.8808	313.715	-4.60615	0			cassava4.1_034037m|PACid:17991331	28.3395	250.566	-3.1443	0
cassava4.1_012808m|PACid:17978962	8.32365	202.16	-4.60214	0			cassava4.1_017232m|PACid:17983602	2.02485	17.4645	-3.10854	0.000824835
cassava4.1_014706m|PACid:17966718	0.768337	18.4027	-4.58204	7.76016e-06			cassava4.1_020863m|PACid:17987185	4469.36	38368.4	-3.10178	0
cassava4.1_007382m|PACid:17972463	1.21691	29.0188	-4.5757	4.97455e-08			cassava4.1_018294m|PACid:17966054	11.8946	102.003	-3.10023	0
cassava4.1_011392m|PACid:17967763	4.74986	111.483	-4.5528	0			cassava4.1_029449m|PACid:17984894	3.58242	30.3396	-3.0822	2.24055e-06
cassava4.1_011920m|PACid:17970682	3.70028	83.8842	-4.50269	0			cassava4.1_014566m|PACid:17970273	2.26556	18.8244	-3.05467	0.000472018
cassava4.1_028637m|PACid:17971026	0.714827	16.1332	-4.49629	3.00202e-05			cassava4.1_022087m|PACid:17977443	4.22843	34.7	-3.03674	1.01291e-06
cassava4.1_007395m|PACid:17984000	1.45412	32.6727	-4.48987	6.94171e-09			cassava4.1_013677m|PACid:17983222	6.43797	52.3702	-3.02407	7.86935e-10
cassava4.1_009081m|PACid:17992906	10.9915	241.536	-4.45778	0			cassava4.1_026767m|PACid:17975335	4.59776	37.1071	-3.01269	1.88226e-07
cassava4.1_018134m|PACid:17966503	2.16129	45.2424	-4.38771	1.26993e-11			cassava4.1_012448m|PACid:17968446	7.18803	57.5083	-3.0001	2.07097e-10
cassava4.1_034368m|PACid:17988524	0.739354	15.4705	-4.38711	5.89447e-05			cassava4.1_007312m|PACid:17984791	2.84716	22.4186	-2.9771	4.84237e-05
cassava4.1_020039m|PACid:17975574	12.8492	266.077	-4.3721	0			cassava4.1_006537m|PACid:17968540	6.70688	52.6888	-2.97378	7.86935e-10
cassava4.1_013291m|PACid:17972091	1.26862	25.518	-4.33018	6.74202e-07			cassava4.1_012183m|PACid:17978438	5.27696	40.6026	-2.94379	1.48027e-07
cassava4.1_007570m|PACid:17989141	1.80629	35.8795	-4.31206	9.58894e-10			cassava4.1_005394m|PACid:17978980	18.4742	139.135	-2.9129	0
cassava4.1_009282m|PACid:17984999	5.70225	112.147	-4.29771	0			cassava4.1_020864m|PACid:17984401	2.35263	17.5797	-2.90157	0.000824835
cassava4.1_034117m|PACid:17966561	3.15631	61.1047	-4.27497	3.44169e-15			cassava4.1_015833m|PACid:17987968	53.7363	395.834	-2.88093	0
cassava4.1_018158m|PACid:17970560	4.75793	89.0566	-4.22632	0			cassava4.1_033507m|PACid:17961717	26.552	195.052	-2.87696	0
cassava4.1_033855m|PACid:17961785	1.39625	25.957	-4.21649	6.74202e-07			cassava4.1_012740m|PACid:17983817	3.4753	24.0315	-2.78972	6.5059e-05
cassava4.1_018505m|PACid:17989791	12.0506	222.546	-4.20692	0			cassava4.1_005589m|PACid:17972464	3.19048	21.7473	-2.76899	0.000332831
cassava4.1_002176m|PACid:17973565	1.34266	24.335	-4.17987	1.28835e-06			cassava4.1_013627m|PACid:17967680	5.0697	34.3869	-2.76188	3.84196e-06
cassava4.1_018131m|PACid:17966297	4.45765	79.9567	-4.16486	0			cassava4.1_014074m|PACid:17970527	8.21929	54.9789	-2.74179	4.07614e-09
cassava4.1_006968m|PACid:17981903	2.08886	36.3808	-4.12239	4.17742e-09			cassava4.1_018111m|PACid:17967699	3.87532	25.8468	-2.7376	3.74362e-05
cassava4.1_017629m|PACid:17981073	5.4282	92.7743	-4.09518	0			cassava4.1_012278m|PACid:17981827	3.06737	20.4515	-2.73713	0.000567996
cassava4.1_008412m|PACid:17962097	21.292	356.815	-4.06679	0			cassava4.1_013598m|PACid:17984813	3.40201	22.6119	-2.73262	0.000194047
cassava4.1_018286m|PACid:17982738	1.67394	27.3273	-4.02903	1.83692e-07			cassava4.1_016786m|PACid:17978887	3.72864	24.1029	-2.69249	6.5059e-05
cassava4.1_004741m|PACid:17980034	3.16329	50.0959	-3.98519	3.99569e-12			cassava4.1_006215m|PACid:17975642	2.76791	17.8773	-2.69126	0.000824835
cassava4.1_032044m|PACid:17975729	0.901804	14.1417	-3.97099	0.000115588			cassava4.1_019119m|PACid:17966845	29.7616	190.661	-2.67948	0
cassava4.1_003717m|PACid:17986407	0.893575	13.7793	-3.94678	0.000226334			cassava4.1_025784m|PACid:17964470	3.73818	23.7498	-2.66751	0.000112604
cassava4.1_020746m|PACid:17988417	57.4148	873.828	-3.92785	0			cassava4.1_018389m|PACid:17991459	65.0567	410.111	-2.65624	0
cassava4.1_012703m|PACid:17983324	5.51235	82.7204	-3.9075	0			cassava4.1_020386m|PACid:17977087	35.9085	225.477	-2.65058	0
cassava4.1_025192m|PACid:17978303	1.0388	15.5496	-3.90388	0.000394224			cassava4.1_005980m|PACid:17981871	4.5028	28.186	-2.64609	2.70478e-05
cassava4.1_017597m|PACid:17960180	11.4073	168.118	-3.88145	0			cassava4.1_019269m|PACid:17983798	7.10752	44.2459	-2.63813	2.30301e-07
cassava4.1_010778m|PACid:17992966	1.75835	25.7997	-3.87506	6.74202e-07			cassava4.1_003401m|PACid:17971254	4.1387	25.4462	-2.6202	0.000132893
cassava4.1_023108m|PACid:17975074	1.37354	20.0307	-3.86624	1.68384e-05			cassava4.1_013231m|PACid:17991583	105.184	638.976	-2.60285	0
cassava4.1_002571m|PACid:17960320	5.73696	82.4227	-3.84468	0			cassava4.1_034307m|PACid:17989715	4.75768	28.7427	-2.59486	2.70478e-05
cassava4.1_010060m|PACid:17990006	5.53756	79.3445	-3.84081	0			cassava4.1_005693m|PACid:17963695	9.08102	53.915	-2.56976	2.34257e-08
cassava4.1_018481m|PACid:17990235	10.2387	146.113	-3.83498	0			cassava4.1_019426m|PACid:17987788	3.34359	19.524	-2.54578	0.000964042
cassava4.1_005569m|PACid:17972465	4.58806	64.8336	-3.82078	3.9968e-15			cassava4.1_005553m|PACid:17985927	6.69816	38.9965	-2.54151	1.58958e-06
cassava4.1_013011m|PACid:17967272	4.93641	69.4757	-3.81497	1.11022e-16			cassava4.1_013202m|PACid:17967214	7.2888	42.3506	-2.53863	6.5257e-07
cassava4.1_006054m|PACid:17986427	4.49766	63.2508	-3.81384	7.43849e-15			cassava4.1_018484m|PACid:17966293	12.1996	69.1169	-2.50221	2.12948e-10
cassava4.1_029866m|PACid:17978751	18.6292	253.332	-3.76539	0			cassava4.1_032514m|PACid:17984770	3.69798	20.8043	-2.49207	0.000567996
cassava4.1_014566m|PACid:17970273	2.86819	38.9161	-3.76215	1.16251e-09			cassava4.1_010983m|PACid:17974716	28.2464	158.76	-2.49071	0
cassava4.1_029787m|PACid:17984833	0.893935	11.926	-3.7378	0.000863396			cassava4.1_020555m|PACid:17991424	27.7408	154.616	-2.47861	0
cassava4.1_024583m|PACid:17981221	1.07541	14.2889	-3.73194	0.000732795			cassava4.1_015602m|PACid:17967416	5.83332	32.4031	-2.47374	1.10894e-05
cassava4.1_031058m|PACid:17989109	46.9539	620.26	-3.72356	0			cassava4.1_019925m|PACid:17993842	13.3558	73.5841	-2.46193	8.81114e-11
cassava4.1_000981m|PACid:17969244	4.78146	63.118	-3.72253	7.43849e-15			cassava4.1_022368m|PACid:17987852	3.7586	20.3583	-2.43735	0.000567996
cassava4.1_018038m|PACid:17973288	1.59076	20.9431	-3.71869	1.68384e-05			cassava4.1_011534m|PACid:17987721	15.6637	84.6589	-2.43424	3.29525e-12
cassava4.1_020560m|PACid:17993759	5.47249	71.6636	-3.71097	3.33067e-16			cassava4.1_011387m|PACid:17984461	13.0966	70.6614	-2.43174	4.00427e-10
cassava4.1_017982m|PACid:17963842	9.42745	122.278	-3.69715	0			cassava4.1_009526m|PACid:17988700	12.2136	65.174	-2.4158	1.61769e-09
cassava4.1_034284m|PACid:17981386	2.06542	26.6685	-3.69063	2.25443e-06			cassava4.1_013720m|PACid:17972976	9.06678	47.8586	-2.40012	4.89949e-07
cassava4.1_034327m|PACid:17987764	5.14449	65.8991	-3.67916	1.42109e-14			cassava4.1_004658m|PACid:17965719	6.65669	33.5956	-2.33539	2.0991e-05
cassava4.1_006840m|PACid:17960673	1.30578	16.6932	-3.67628	0.000211226			cassava4.1_018500m|PACid:17983776	303.945	1519.59	-2.3218	0
cassava4.1_009241m|PACid:17970685	3.40402	43.4023	-3.67246	3.32386e-10			cassava4.1_028285m|PACid:17989781	7.47635	36.8772	-2.30232	1.37294e-05
cassava4.1_014678m|PACid:17973973	1.10982	14.1467	-3.67207	0.000732795			cassava4.1_018157m|PACid:17993494	7.30175	35.6354	-2.287	2.25178e-05
cassava4.1_032458m|PACid:17983152	1.50066	19.0837	-3.66867	3.1829e-05			cassava4.1_015016m|PACid:17990552	5.41079	26.1896	-2.27508	0.000242067
cassava4.1_008857m|PACid:17993679	1.99268	25.2589	-3.66401	6.74202e-07			cassava4.1_027333m|PACid:17965668	116.113	559.362	-2.26826	0
cassava4.1_013210m|PACid:17988857	0.889279	11.2395	-3.65979	0.000863396			cassava4.1_032285m|PACid:17981747	5.18073	24.7189	-2.25439	0.000650674
cassava4.1_025030m|PACid:17973273	0.90423	11.3982	-3.65597	0.000863396			cassava4.1_020152m|PACid:17984942	12.3479	58.5653	-2.24578	5.14746e-08
cassava4.1_022399m|PACid:17989254	13.3624	168.103	-3.6531	0			cassava4.1_018033m|PACid:17962226	68.6222	317.839	-2.21155	0
cassava4.1_013202m|PACid:17967214	7.75427	97.1753	-3.64753	0			cassava4.1_019285m|PACid:17975815	8.08933	37.3754	-2.208	2.33625e-05
cassava4.1_012162m|PACid:17982273	1.21572	15.2231	-3.64637	0.000394224			cassava4.1_009536m|PACid:17964422	6.83073	31.4427	-2.20262	5.73426e-05
cassava4.1_010861m|PACid:17981126	4.3905	54.7629	-3.64074	2.14895e-12			cassava4.1_010209m|PACid:17982808	7.20399	32.7761	-2.18578	9.68162e-05
cassava4.1_013599m|PACid:17987145	4.75988	58.0032	-3.60713	1.75415e-13			cassava4.1_019818m|PACid:17977221	12.053	54.6804	-2.18163	3.50795e-07
cassava4.1_006112m|PACid:17973974	1.57621	18.8147	-3.57733	5.99997e-05			cassava4.1_019419m|PACid:17976473	5.37363	24.0049	-2.15936	0.000650674
cassava4.1_033681m|PACid:17960765	2.09183	24.5437	-3.55252	7.71993e-06			cassava4.1_009662m|PACid:17987426	10.2033	45.2114	-2.14765	3.60474e-06
cassava4.1_006073m|PACid:17990007	5.35693	61.5558	-3.52242	1.68865e-13			cassava4.1_016128m|PACid:17985132	13.6537	60.3898	-2.14501	5.38721e-08
cassava4.1_020839m|PACid:17971885	3332.91	38019.1	-3.51187	0			cassava4.1_016111m|PACid:17978041	5.65114	24.4031	-2.11045	0.000650674
cassava4.1_032041m|PACid:17978365	1.44257	16.3625	-3.50367	0.000211226			cassava4.1_015049m|PACid:17975598	7.76191	33.3935	-2.10509	5.98089e-05
cassava4.1_016033m|PACid:17965648	1.68756	19.0984	-3.50044	3.1829e-05			cassava4.1_017886m|PACid:17977925	14.5023	62.2393	-2.10154	5.53986e-08
cassava4.1_018910m|PACid:17960207	4.39408	49.5858	-3.49629	4.78458e-11			cassava4.1_033972m|PACid:17976920	8.54522	36.5286	-2.09584	3.76868e-05
cassava4.1_001630m|PACid:17962455	1.58935	17.8379	-3.48844	0.000112763			cassava4.1_014632m|PACid:17977803	8.33519	35.6026	-2.09469	6.05273e-05
cassava4.1_034154m|PACid:17976648	5.39068	59.4417	-3.46294	5.79203e-13			cassava4.1_006586m|PACid:17981205	12.6386	53.9407	-2.09354	5.62599e-07
cassava4.1_020160m|PACid:17984278	6.58445	72.5383	-3.46161	1.11022e-15			cassava4.1_005168m|PACid:17978990	6.91227	29.2869	-2.08302	0.000153837
cassava4.1_004085m|PACid:17976272	8.32973	91.723	-3.46094	0			cassava4.1_029906m|PACid:17979964	78.4524	323.658	-2.04458	0
cassava4.1_013278m|PACid:17989524	2.60277	28.5098	-3.45334	6.51425e-07			cassava4.1_019221m|PACid:17967347	29.9104	122.743	-2.03692	6.17284e-14
cassava4.1_020180m|PACid:17985632	1.83593	19.9813	-3.44406	3.1829e-05			cassava4.1_018981m|PACid:17978342	21.0668	86.37	-2.03556	5.67274e-10
cassava4.1_006954m|PACid:17965046	20.5724	221.098	-3.42591	0			cassava4.1_004852m|PACid:17991481	36.626	147.877	-2.01346	4.44089e-16
cassava4.1_015766m|PACid:17986366	18.3489	194.275	-3.40433	0			cassava4.1_021392m|PACid:17992544	13.14	52.9498	-2.01065	2.24015e-06
cassava4.1_019053m|PACid:17964863	78.9033	820.14	-3.37771	0			cassava4.1_012768m|PACid:17982420	34.8959	139.723	-2.00144	2.55351e-15
cassava4.1_013598m|PACid:17984813	4.29925	43.9875	-3.35494	1.88411e-09			cassava4.1_020771m|PACid:17985952	24.3604	96.3856	-1.98428	9.02014e-11
cassava4.1_016216m|PACid:17988079	1.52448	15.4855	-3.34453	0.000394224			cassava4.1_012806m|PACid:17984607	14.1864	56.0329	-1.98177	8.85496e-07
cassava4.1_028130m|PACid:17984271	3.2413	32.5279	-3.32703	2.94631e-07			cassava4.1_027654m|PACid:17976731	25.2655	97.8728	-1.95374	1.38477e-10
cassava4.1_011800m|PACid:17992516	6.48137	64.4947	-3.31481	1.50324e-13			cassava4.1_005680m|PACid:17964639	71.8701	278.34	-1.95338	0
cassava4.1_024550m|PACid:17963094	5.99712	58.1789	-3.27815	1.07059e-12			cassava4.1_022188m|PACid:17959792	23.1066	89.1384	-1.94774	8.61091e-10
cassava4.1_019713m|PACid:17983554	1.74622	16.8932	-3.27414	0.000211226			cassava4.1_023304m|PACid:17974162	7.92347	30.2745	-1.9339	0.000249996
cassava4.1_013978m|PACid:17985672	131.401	1262.62	-3.26438	0			cassava4.1_004784m|PACid:17970369	11.8644	45.314	-1.93332	9.15859e-06
cassava4.1_012696m|PACid:17986256	1.90182	18.2502	-3.26246	5.99997e-05			cassava4.1_021503m|PACid:17981648	21.2292	81.0043	-1.93195	5.37334e-09
cassava4.1_006594m|PACid:17970590	3.18152	30.2201	-3.24772	9.83655e-07			cassava4.1_014561m|PACid:17980397	99.175	374.06	-1.91522	0
cassava4.1_021003m|PACid:17992611	23.1495	218.842	-3.24084	0			cassava4.1_011142m|PACid:17964360	29.0771	109.252	-1.9097	2.10937e-11
cassava4.1_012554m|PACid:17960798	2.72015	25.6132	-3.23513	4.17771e-06			cassava4.1_018918m|PACid:17972106	15.6034	58.6076	-1.90923	8.61661e-07
cassava4.1_022327m|PACid:17981239	1.54019	14.368	-3.22167	0.000732795			cassava4.1_014924m|PACid:17974233	24.4309	91.245	-1.90104	8.35844e-10
cassava4.1_016986m|PACid:17961549	13.0738	121.928	-3.22127	0			cassava4.1_021674m|PACid:17983870	8.42436	31.3609	-1.89633	0.000383756
cassava4.1_018217m|PACid:17988774	9.91402	91.8493	-3.21173	0			cassava4.1_010373m|PACid:17975161	18.5257	68.6462	-1.88965	1.31395e-07
cassava4.1_032410m|PACid:17984742	3.57744	33.1403	-3.21159	1.60628e-07			cassava4.1_017894m|PACid:17966307	29.3541	108.396	-1.88467	3.26441e-11
cassava4.1_013061m|PACid:17977568	6.91999	63.9844	-3.20888	2.75779e-13			cassava4.1_013814m|PACid:17982853	11.1278	41.0341	-1.88265	5.54264e-05
cassava4.1_005497m|PACid:17972470	1.82937	16.8984	-3.20747	0.000211226			cassava4.1_008819m|PACid:17965834	9.23702	33.9521	-1.878	0.000362946
cassava4.1_012100m|PACid:17962352	26.3763	243.262	-3.2052	0			cassava4.1_031126m|PACid:17967160	11.4921	42.2107	-1.87696	3.55624e-05
cassava4.1_026283m|PACid:17973441	1.61144	14.8351	-3.20259	0.000732795			cassava4.1_007238m|PACid:17992378	582.108	2127.85	-1.87004	0
cassava4.1_007374m|PACid:17962655	1.54454	14.1315	-3.19367	0.000732795			cassava4.1_007374m|PACid:17962655	8.83035	32.0347	-1.85909	0.00024371
cassava4.1_005838m|PACid:17960369	8.68744	79.2114	-3.18871	4.44089e-16			cassava4.1_018161m|PACid:17976170	32.7666	118.241	-1.85143	5.10425e-12
cassava4.1_030886m|PACid:17986349	2.07003	18.8452	-3.18648	0.000285916			cassava4.1_012942m|PACid:17976815	39.3582	140.31	-1.83388	1.19682e-13
cassava4.1_010346m|PACid:17961418	59.5596	541.31	-3.18405	0			cassava4.1_020039m|PACid:17975574	15.3532	54.3459	-1.82363	4.99845e-06
cassava4.1_034402m|PACid:17974925	3.03568	27.5794	-3.1835	5.87235e-06			cassava4.1_019785m|PACid:17985302	69.9235	247.043	-1.82092	0
cassava4.1_014418m|PACid:17972661	14.0061	126.62	-3.17637	0			cassava4.1_014564m|PACid:17972482	37.1552	129.747	-1.80406	2.59537e-12
cassava4.1_011372m|PACid:17989046	11.1463	100.677	-3.17509	0			cassava4.1_010211m|PACid:17966286	10.8843	37.8832	-1.79931	0.000141535
cassava4.1_015006m|PACid:17962896	1.59406	14.3019	-3.16543	0.000732795			cassava4.1_025207m|PACid:17960837	10.3985	36.142	-1.7973	0.000219439
cassava4.1_004760m|PACid:17975681	13.0724	115.606	-3.14462	0			cassava4.1_019432m|PACid:17960597	27.704	95.1663	-1.78035	1.72733e-09
cassava4.1_025944m|PACid:17981932	7.37772	65.2166	-3.14399	4.15334e-13			cassava4.1_017381m|PACid:17992094	12.8171	43.8135	-1.7733	5.22803e-05
cassava4.1_027538m|PACid:17971081	1.71039	14.9859	-3.13121	0.000732795			cassava4.1_028510m|PACid:17965830	8.56748	29.2406	-1.77103	0.000935486
cassava4.1_024001m|PACid:17979589	3.4089	29.8418	-3.12996	1.78987e-06			cassava4.1_020150m|PACid:17971752	37.2572	126.948	-1.76865	9.11693e-12
cassava4.1_024766m|PACid:17962821	14.0668	123.066	-3.12907	0			cassava4.1_012931m|PACid:17974541	23.5762	80.103	-1.76453	4.27557e-08
cassava4.1_008192m|PACid:17993843	2.24397	19.3277	-3.10654	0.000158182			cassava4.1_018748m|PACid:17993827	10.0308	34.0184	-1.76188	0.000519272
cassava4.1_017077m|PACid:17972652	4.42747	37.8634	-3.09625	6.92699e-08			cassava4.1_006302m|PACid:17984202	11.8009	39.9141	-1.758	0.000132812
cassava4.1_000730m|PACid:17986234	1.67433	14.1644	-3.08061	0.000732795			cassava4.1_009873m|PACid:17973121	15.0939	51.0398	-1.75766	1.7996e-05
cassava4.1_006163m|PACid:17966391	3.89997	32.9811	-3.08011	2.94631e-07			cassava4.1_017683m|PACid:17961531	50.531	169.803	-1.74863	3.33067e-15
cassava4.1_027108m|PACid:17993461	6.349	53.622	-3.07822	1.09666e-10			cassava4.1_021176m|PACid:17963761	31.5479	105.761	-1.74519	5.77749e-10
cassava4.1_017284m|PACid:17963675	6.68425	56.3208	-3.07483	1.85114e-11			cassava4.1_011138m|PACid:17962178	58.572	196.257	-1.74446	0
cassava4.1_012591m|PACid:17986090	2.37919	19.8994	-3.06418	0.000158182			cassava4.1_017931m|PACid:17969924	10.0482	33.646	-1.74349	0.000792176
cassava4.1_011902m|PACid:17970680	7.26841	60.6397	-3.06055	7.99771e-12			cassava4.1_019743m|PACid:17981456	92.2884	308.908	-1.74295	0
cassava4.1_011739m|PACid:17984263	32.8599	269.336	-3.035	0			cassava4.1_032810m|PACid:17990246	164.278	544.604	-1.72907	0
cassava4.1_013880m|PACid:17961871	36.5197	298.997	-3.03339	0			cassava4.1_012742m|PACid:17969416	13.4728	44.5328	-1.72482	7.45552e-05
cassava4.1_021392m|PACid:17992544	2.65777	21.2065	-2.99622	4.7792e-05			cassava4.1_009295m|PACid:17985483	232.894	765.251	-1.71626	0
cassava4.1_024709m|PACid:17978627	3.64387	28.7535	-2.98019	3.24717e-06			cassava4.1_015004m|PACid:17989751	74.5619	244.631	-1.7141	0
cassava4.1_010727m|PACid:17967201	7.53626	59.3934	-2.97838	1.43812e-11			cassava4.1_020534m|PACid:17986140	10.7019	34.8426	-1.70298	0.000519272
cassava4.1_008763m|PACid:17971162	5.93431	46.6026	-2.97326	1.5126e-09			cassava4.1_004624m|PACid:17982721	34.9381	112.939	-1.69267	3.07212e-10
cassava4.1_012742m|PACid:17969416	16.3084	127.356	-2.96518	0			cassava4.1_005875m|PACid:17968050	12.8405	41.3952	-1.68876	0.000123276
cassava4.1_014899m|PACid:17960381	3.4988	27.2695	-2.96236	5.87235e-06			cassava4.1_021453m|PACid:17961110	14.5188	46.774	-1.68778	6.85148e-05
cassava4.1_011662m|PACid:17978220	2.20563	17.0357	-2.9493	0.000514297			cassava4.1_013798m|PACid:17969780	10.8129	34.4217	-1.67057	0.000519272
cassava4.1_006537m|PACid:17968540	11.0014	84.0758	-2.934	2.33147e-15			cassava4.1_019634m|PACid:17985555	35.1267	111.485	-1.66621	9.5406e-10
cassava4.1_033173m|PACid:17971519	2.45884	18.7842	-2.93347	0.000285916			cassava4.1_018027m|PACid:17962089	12.9056	40.7935	-1.66034	0.000187965
cassava4.1_016728m|PACid:17983007	3.88049	29.5178	-2.92727	1.78987e-06			cassava4.1_011863m|PACid:17971100	23.9712	75.6304	-1.65766	3.42742e-07
cassava4.1_025962m|PACid:17988955	4.71786	35.8085	-2.9241	2.26087e-07			cassava4.1_013039m|PACid:17984675	24.7957	77.9956	-1.6533	3.14649e-07
cassava4.1_020676m|PACid:17979847	4.03781	30.5794	-2.92092	4.13865e-06			cassava4.1_034241m|PACid:17968379	25.2706	78.1999	-1.62971	4.29443e-07
cassava4.1_019240m|PACid:17985810	2.71018	20.457	-2.91613	8.71255e-05			cassava4.1_026915m|PACid:17980103	15.494	47.8899	-1.62801	9.39011e-05
cassava4.1_004541m|PACid:17974036	8.31242	62.3626	-2.90734	1.07265e-11			cassava4.1_012091m|PACid:17994135	43.8903	135.515	-1.62648	1.93258e-11
cassava4.1_005967m|PACid:17990911	8.62969	64.2297	-2.89586	3.36975e-12			cassava4.1_009899m|PACid:17979766	14.8647	45.8164	-1.62398	0.00010352
cassava4.1_015634m|PACid:17993748	13.0902	97.3753	-2.89507	0			cassava4.1_013804m|PACid:17962690	21.0484	64.4352	-1.61414	6.91599e-06
cassava4.1_014040m|PACid:17964052	28.4837	211.719	-2.89394	0			cassava4.1_002844m|PACid:17981530	13.9149	42.1134	-1.59765	0.000171664
cassava4.1_013328m|PACid:17968717	2.76112	20.383	-2.88404	8.71255e-05			cassava4.1_008050m|PACid:17980389	14.7941	44.7203	-1.59591	0.000155694
cassava4.1_018083m|PACid:17962253	67.3838	497.269	-2.88355	0			cassava4.1_013362m|PACid:17985142	40.4662	121.85	-1.59032	5.97217e-10
cassava4.1_032984m|PACid:17988681	6.66959	48.8604	-2.873	2.04915e-09			cassava4.1_002934m|PACid:17980318	55.1367	165.759	-1.58801	5.92193e-13
cassava4.1_018130m|PACid:17976305	2.83669	20.6768	-2.86573	8.71255e-05			cassava4.1_015761m|PACid:17983009	60.1588	178.084	-1.56571	1.1291e-13
cassava4.1_005780m|PACid:17981649	79.5047	578.405	-2.86297	0			cassava4.1_027900m|PACid:17970755	16.6582	49.1301	-1.56037	8.47117e-05
cassava4.1_019345m|PACid:17961862	3.47036	25.2202	-2.86143	1.90081e-05			cassava4.1_012144m|PACid:17965212	24.9978	73.5041	-1.55602	1.55699e-06
cassava4.1_006035m|PACid:17964201	2.24437	16.2942	-2.85998	0.000920198			cassava4.1_006210m|PACid:17969905	12.3691	36.3471	-1.5551	0.000964836
cassava4.1_010056m|PACid:17975387	7.03732	50.7497	-2.8503	2.5992e-09			cassava4.1_004125m|PACid:17973595	29.5037	86.6872	-1.55492	2.86582e-07
cassava4.1_013039m|PACid:17984675	4.29768	30.8925	-2.84563	4.13865e-06			cassava4.1_013538m|PACid:17980206	22.4669	65.8879	-1.55221	9.1951e-06
cassava4.1_003249m|PACid:17988241	8.49153	60.9718	-2.84405	3.39068e-11			cassava4.1_019414m|PACid:17961482	14.3297	42.0053	-1.55157	0.000347142
cassava4.1_011923m|PACid:17984685	32.9061	234.996	-2.83621	0			cassava4.1_018479m|PACid:17962536	58.4806	171.279	-1.55031	4.3654e-13
cassava4.1_008219m|PACid:17970242	17.6939	126.029	-2.83243	0			cassava4.1_010946m|PACid:17980976	20.1768	58.8995	-1.54555	3.67273e-05
cassava4.1_029553m|PACid:17986901	11.4336	80.9955	-2.82456	2.35367e-14			cassava4.1_026566m|PACid:17985598	15.461	44.9777	-1.54058	0.000309395
cassava4.1_009252m|PACid:17973292	3.62934	25.3316	-2.80316	1.90081e-05			cassava4.1_009233m|PACid:17991143	34.6814	100.638	-1.53695	3.59769e-08
cassava4.1_012593m|PACid:17963731	11.686	81.0715	-2.79441	1.33227e-14			cassava4.1_013185m|PACid:17980041	39.5678	114.338	-1.5309	4.54997e-09
cassava4.1_008490m|PACid:17984072	4.94091	34.2638	-2.79384	4.06821e-07			cassava4.1_021534m|PACid:17987005	36.3149	104.175	-1.52037	2.89141e-08
cassava4.1_010010m|PACid:17965977	12.0232	82.6449	-2.7811	2.95319e-14			cassava4.1_004476m|PACid:17962772	32.8784	94.28	-1.51981	9.61236e-08
cassava4.1_015049m|PACid:17975598	19.1195	131.377	-2.78059	0			cassava4.1_014801m|PACid:17982204	30.2838	86.7158	-1.51775	5.51409e-07
cassava4.1_027186m|PACid:17979922	62.6872	425.962	-2.76448	0			cassava4.1_034311m|PACid:17970773	39.3188	112.398	-1.51533	9.71437e-09
cassava4.1_013873m|PACid:17979778	5.35536	36.3865	-2.76435	5.11542e-07			cassava4.1_019079m|PACid:17962254	138.812	396.198	-1.51309	0
cassava4.1_027926m|PACid:17976570	8.09069	54.1649	-2.74302	1.02244e-09			cassava4.1_003530m|PACid:17978096	17.0688	48.6622	-1.51144	0.000242974
cassava4.1_020105m|PACid:17963765	11.8815	79.2556	-2.7378	4.16334e-14			cassava4.1_014017m|PACid:17975692	14.437	40.9013	-1.50237	0.000758369
cassava4.1_010528m|PACid:17974117	18.1324	120.889	-2.73705	0			cassava4.1_011578m|PACid:17975802	20.5881	58.2674	-1.50088	3.67273e-05
cassava4.1_011926m|PACid:17964347	6.29676	41.9793	-2.737	1.12428e-07			cassava4.1_013447m|PACid:17967841	36.5356	103.374	-1.50051	4.21902e-08
cassava4.1_010817m|PACid:17989466	8.20873	54.6496	-2.73498	1.02244e-09			cassava4.1_010219m|PACid:17991685	46.9434	131.664	-1.48787	6.76355e-10
cassava4.1_009602m|PACid:17986523	4.94661	32.8598	-2.73181	1.30581e-06			cassava4.1_031861m|PACid:17984361	19.5772	54.6727	-1.48165	8.88637e-05
cassava4.1_023792m|PACid:17978642	3.86293	25.6321	-2.73018	1.90081e-05			cassava4.1_001302m|PACid:17965083	23.0124	64.0694	-1.47722	2.56351e-05
cassava4.1_017633m|PACid:17975043	15.2977	101.35	-2.72796	0			cassava4.1_015423m|PACid:17992047	13.7066	38.0739	-1.47393	0.000857266
cassava4.1_011375m|PACid:17970781	34.5156	228.391	-2.72618	0			cassava4.1_008585m|PACid:17970618	59.4595	164.645	-1.46938	1.13574e-11
cassava4.1_017378m|PACid:17985496	4.97996	32.8858	-2.72326	1.30581e-06			cassava4.1_011098m|PACid:17963799	23.8273	65.5763	-1.46056	1.7611e-05
cassava4.1_022227m|PACid:17976684	2.48872	16.3627	-2.71694	0.000920198			cassava4.1_011375m|PACid:17970781	19.007	51.8564	-1.44799	0.000272864
cassava4.1_027873m|PACid:17971469	2.92939	19.2467	-2.71594	0.000158182			cassava4.1_014431m|PACid:17983512	75.2868	204.592	-1.44228	9.29257e-14
cassava4.1_013174m|PACid:17992976	14.4983	94.2564	-2.70071	4.44089e-16			cassava4.1_005859m|PACid:17993468	18.536	50.1332	-1.43543	0.000214321
cassava4.1_002929m|PACid:17976735	6.64619	42.8765	-2.68959	6.39359e-08			cassava4.1_013483m|PACid:17972859	26.1096	70.3917	-1.43083	1.75516e-05
cassava4.1_021815m|PACid:17971959	4.37229	28.1507	-2.68671	1.29333e-05			cassava4.1_032946m|PACid:17966017	15.5705	41.9483	-1.4298	0.00097479
cassava4.1_019321m|PACid:17993403	27.0688	173.983	-2.68425	0			cassava4.1_002628m|PACid:17980460	27.5942	74.284	-1.42869	7.42758e-06
cassava4.1_032221m|PACid:17981021	2.67306	17.1561	-2.68216	0.000514297			cassava4.1_025179m|PACid:17981669	28.1383	75.7295	-1.42832	9.4277e-06
cassava4.1_002628m|PACid:17980460	14.5178	92.0385	-2.66441	1.55431e-15			cassava4.1_017616m|PACid:17973681	393.942	1057.07	-1.42401	0
cassava4.1_017609m|PACid:17979412	2.96084	18.7108	-2.65979	0.000285916			cassava4.1_018906m|PACid:17972629	226.641	604.83	-1.41612	0
cassava4.1_011537m|PACid:17990071	14.3566	89.8257	-2.64541	8.10463e-15			cassava4.1_006467m|PACid:17990193	17.4487	46.2683	-1.40691	0.000514834
cassava4.1_014154m|PACid:17985018	4.44639	27.7013	-2.63925	2.27304e-05			cassava4.1_028301m|PACid:17965922	17.9645	47.5259	-1.40356	0.000354545
cassava4.1_029715m|PACid:17988547	3.27813	20.422	-2.63918	0.00033333			cassava4.1_006512m|PACid:17978958	25.5045	66.384	-1.38009	4.12949e-05
cassava4.1_019155m|PACid:17964882	13.5059	83.9447	-2.63585	6.23945e-14			cassava4.1_027948m|PACid:17983116	17.4906	45.4682	-1.37827	0.000743838
cassava4.1_017602m|PACid:17967546	7.27872	45.0445	-2.62959	4.31803e-08			cassava4.1_023929m|PACid:17968699	38.511	99.8606	-1.37464	6.11583e-07
cassava4.1_018659m|PACid:17974359	6.26848	38.7748	-2.62893	6.00646e-07			cassava4.1_020109m|PACid:17965821	41.7949	107.622	-1.36458	2.03609e-07
cassava4.1_026833m|PACid:17964735	18.7168	115.768	-2.62884	0			cassava4.1_004768m|PACid:17971777	38.5286	99.0315	-1.36196	6.11583e-07
cassava4.1_029055m|PACid:17976503	11.7114	72.3262	-2.62661	2.14784e-12			cassava4.1_017769m|PACid:17987022	20.265	51.7408	-1.35231	0.000489289
cassava4.1_016511m|PACid:17985045	3.34787	20.4955	-2.61399	0.00033333			cassava4.1_008109m|PACid:17960533	24.5271	62.6138	-1.35211	9.66665e-05
cassava4.1_012291m|PACid:17961267	173.81	1058.74	-2.60676	0			cassava4.1_015268m|PACid:17961931	176.978	451.047	-1.34971	0
cassava4.1_008191m|PACid:17993395	22.7888	138.795	-2.60656	0			cassava4.1_012986m|PACid:17974424	20.8387	52.5125	-1.33339	0.000342511
cassava4.1_031150m|PACid:17965348	3.3699	20.4507	-2.60138	0.00033333			cassava4.1_011481m|PACid:17982270	33.6213	84.5356	-1.33019	6.90863e-06
cassava4.1_006157m|PACid:17971244	7.0572	42.7655	-2.59928	2.25713e-07			cassava4.1_015453m|PACid:17970997	30.2792	75.3129	-1.31457	2.95993e-05
cassava4.1_016587m|PACid:17961396	4.75456	28.7107	-2.5942	1.29333e-05			cassava4.1_027469m|PACid:17982720	39.3029	97.6665	-1.31323	2.1397e-06
cassava4.1_031084m|PACid:17991558	2.66784	16.0787	-2.59141	0.000920198			cassava4.1_017308m|PACid:17974391	93.3791	231.292	-1.30854	2.09832e-13
cassava4.1_023045m|PACid:17992843	10.2204	61.2102	-2.58231	2.66134e-10			cassava4.1_019672m|PACid:17981355	142.017	351.615	-1.30793	0
cassava4.1_007817m|PACid:17973098	5.43269	32.356	-2.5743	4.85216e-06			cassava4.1_010408m|PACid:17969000	30.3265	74.9717	-1.30577	4.17044e-05
cassava4.1_014596m|PACid:17991160	10.756	63.9281	-2.5713	8.84793e-11			cassava4.1_019843m|PACid:17963737	35.689	88.0483	-1.30282	5.2479e-06
cassava4.1_016184m|PACid:17992726	4.24831	25.2133	-2.56923	6.93134e-05			cassava4.1_010869m|PACid:17976386	26.776	65.5861	-1.29245	0.000103816
cassava4.1_011702m|PACid:17962218	16.7368	98.9801	-2.56411	6.66134e-16			cassava4.1_020082m|PACid:17966461	384.242	940.268	-1.29106	0
cassava4.1_009565m|PACid:17982376	21.9525	129.463	-2.56008	0			cassava4.1_018083m|PACid:17962253	37.2211	90.9873	-1.28954	7.82059e-06
cassava4.1_006150m|PACid:17978562	3.3789	19.8211	-2.55241	0.000582306			cassava4.1_012642m|PACid:17993248	24.6998	60.3493	-1.28883	0.000195123
cassava4.1_011894m|PACid:17961853	17.9728	105.041	-2.54706	0			cassava4.1_013267m|PACid:17968914	144.445	352.006	-1.28508	0
cassava4.1_019414m|PACid:17961482	8.11375	47.1871	-2.53995	4.90633e-08			cassava4.1_008442m|PACid:17979560	144.627	352.377	-1.28478	0
cassava4.1_002466m|PACid:17978799	11.5802	66.881	-2.52994	5.89285e-11			cassava4.1_011751m|PACid:17984095	61.175	148.816	-1.28252	9.50943e-09
cassava4.1_023673m|PACid:17975662	7.57062	43.6854	-2.52867	1.30438e-07			cassava4.1_009891m|PACid:17980560	26.3666	63.9108	-1.27735	0.000205812
cassava4.1_027866m|PACid:17983086	3.52536	20.3381	-2.52834	0.00033333			cassava4.1_008799m|PACid:17987909	270.582	655.47	-1.27646	0
cassava4.1_016784m|PACid:17985758	5.44456	31.2717	-2.52197	8.43947e-06			cassava4.1_020785m|PACid:17974309	37.3818	90.5462	-1.27632	7.82059e-06
cassava4.1_024354m|PACid:17969046	8.45171	48.4346	-2.51872	2.84421e-08			cassava4.1_012918m|PACid:17961049	24.1087	58.3039	-1.27404	0.000387326
cassava4.1_014976m|PACid:17982101	3.35133	19.1349	-2.5134	0.000582306			cassava4.1_019991m|PACid:17987011	164.075	394.449	-1.26549	0
cassava4.1_020617m|PACid:17970666	16.007	90.9016	-2.5056	5.4734e-14			cassava4.1_017953m|PACid:17970671	468.336	1123.74	-1.2627	0
cassava4.1_020486m|PACid:17964322	5.53329	31.082	-2.48987	8.43947e-06			cassava4.1_033369m|PACid:17964373	42.8343	102.504	-1.25884	1.96678e-06
cassava4.1_000280m|PACid:17980200	9.12701	50.9652	-2.4813	3.14503e-08			cassava4.1_015424m|PACid:17979031	21.7437	51.8228	-1.25299	0.000848542
cassava4.1_029906m|PACid:17979964	74.3156	414.539	-2.47977	0			cassava4.1_005957m|PACid:17976270	53.4748	127.067	-1.24865	1.52728e-07
cassava4.1_018389m|PACid:17991459	57.3407	319.201	-2.47683	0			cassava4.1_002331m|PACid:17992253	25.9858	61.6073	-1.24538	0.000238191
cassava4.1_034350m|PACid:17984284	14.5211	80.8103	-2.47638	1.10656e-12			cassava4.1_005357m|PACid:17981104	86.4638	204.939	-1.24502	3.98921e-11
cassava4.1_008293m|PACid:17990110	3.51527	19.4288	-2.46649	0.000582306			cassava4.1_021183m|PACid:17971835	32.0688	75.977	-1.24439	8.48864e-05
cassava4.1_027920m|PACid:17963796	9.386	51.6952	-2.46145	1.83761e-08			cassava4.1_005641m|PACid:17986444	21.8949	51.6792	-1.23899	0.000848542
cassava4.1_007447m|PACid:17967834	5.50021	29.9719	-2.44605	2.52241e-05			cassava4.1_005897m|PACid:17990908	45.7426	107.868	-1.23766	1.78227e-06
cassava4.1_018010m|PACid:17970081	81.9454	446.248	-2.44511	0			cassava4.1_010581m|PACid:17979542	63.7811	150.368	-1.2373	1.38295e-08
cassava4.1_002614m|PACid:17978880	3.55712	19.3516	-2.44367	0.000582306			cassava4.1_006098m|PACid:17967014	76.1675	177.908	-1.22388	1.56317e-09
cassava4.1_013078m|PACid:17981074	8.40551	45.5737	-2.43879	1.44746e-07			cassava4.1_005226m|PACid:17982801	29.8602	69.592	-1.2207	0.000132392
cassava4.1_007303m|PACid:17961938	18.5528	100.429	-2.43646	2.66454e-15			cassava4.1_019053m|PACid:17964863	40.2751	93.595	-1.21654	1.35663e-05
cassava4.1_019786m|PACid:17976350	16.007	86.5855	-2.43542	4.62186e-13			cassava4.1_006003m|PACid:17964708	50.1113	116.365	-1.21544	1.19139e-06
cassava4.1_000648m|PACid:17990106	6.19564	33.5125	-2.43538	9.16996e-06			cassava4.1_022113m|PACid:17992819	140.599	326.091	-1.21368	2.22045e-16
cassava4.1_007285m|PACid:17961675	23.9409	129.303	-2.4332	0			cassava4.1_007602m|PACid:17963034	313.206	724.235	-1.20935	0
cassava4.1_010212m|PACid:17966443	80.3558	430.375	-2.42112	0			cassava4.1_002412m|PACid:17982390	32.9875	76.1539	-1.207	6.11027e-05
cassava4.1_001001m|PACid:17990551	11.0642	58.9171	-2.41279	4.34081e-09			cassava4.1_011457m|PACid:17981785	127.171	292.856	-1.20342	1.73195e-14
cassava4.1_003334m|PACid:17987659	4.17646	22.0979	-2.40356	0.000355826			cassava4.1_005780m|PACid:17981649	40.3354	92.6132	-1.19917	1.87015e-05
cassava4.1_013454m|PACid:17962230	6.13035	32.4164	-2.40268	1.56348e-05			cassava4.1_017119m|PACid:17988496	35.4027	81.2659	-1.19879	5.43025e-05
cassava4.1_003328m|PACid:17989501	45.8375	241.873	-2.39965	0			cassava4.1_018497m|PACid:17962461	2996.56	6875.02	-1.19806	0
cassava4.1_024447m|PACid:17973585	5.38748	28.1896	-2.38748	4.33248e-05			cassava4.1_012944m|PACid:17965514	30.3537	69.5495	-1.19617	0.000219423
cassava4.1_023050m|PACid:17972238	58.2028	303.104	-2.38065	0			cassava4.1_033803m|PACid:17968687	78.4854	179.404	-1.19272	2.20326e-09
cassava4.1_008956m|PACid:17967606	4.91305	25.5206	-2.37697	6.93134e-05			cassava4.1_011274m|PACid:17969522	39.0694	89.016	-1.18802	2.98586e-05
cassava4.1_014920m|PACid:17966610	65.6025	339.702	-2.37245	0			cassava4.1_006778m|PACid:17978538	236.349	537.684	-1.18584	0
cassava4.1_024048m|PACid:17971516	3.72029	19.248	-2.37122	0.000582306			cassava4.1_018340m|PACid:17967685	977.058	2220.08	-1.18409	0
cassava4.1_019426m|PACid:17987788	12.272	63.3156	-2.36719	9.51293e-10			cassava4.1_026040m|PACid:17963295	34.1579	77.5602	-1.18309	0.000119673
cassava4.1_026767m|PACid:17975335	5.76367	29.7315	-2.36693	2.52241e-05			cassava4.1_011066m|PACid:17981590	64.0059	144.169	-1.17148	1.51734e-07
cassava4.1_017566m|PACid:17993209	8.21816	42.2879	-2.36336	7.16641e-07			cassava4.1_020537m|PACid:17981978	4080.69	9182.41	-1.17006	0
cassava4.1_012278m|PACid:17981827	3.8185	19.4865	-2.3514	0.000582306			cassava4.1_020381m|PACid:17972644	61.8705	139.172	-1.16955	1.72957e-07
cassava4.1_018421m|PACid:17992221	65.7355	333.987	-2.34505	0			cassava4.1_015388m|PACid:17961201	58.4973	131.573	-1.16943	5.02809e-07
cassava4.1_011707m|PACid:17991540	291.013	1475.55	-2.34209	0			cassava4.1_018885m|PACid:17984410	70.0679	157.585	-1.16931	4.59175e-08
cassava4.1_022338m|PACid:17964460	7.453	37.7537	-2.34072	3.33428e-06			cassava4.1_008738m|PACid:17971555	53.1349	119.149	-1.16503	1.96775e-06
cassava4.1_020848m|PACid:17974283	9.23788	46.7472	-2.33925	2.62131e-07			cassava4.1_014065m|PACid:17989625	112.745	251.077	-1.15507	4.53493e-12
cassava4.1_027542m|PACid:17966214	28.5318	144.275	-2.33818	0			cassava4.1_018079m|PACid:17991129	44.422	98.8204	-1.15353	1.92483e-05
cassava4.1_032263m|PACid:17976187	5.50779	27.8449	-2.33786	7.40668e-05			cassava4.1_018882m|PACid:17978155	47.2775	104.851	-1.14911	1.22308e-05
cassava4.1_003340m|PACid:17988693	17.9555	90.7469	-2.33742	1.74083e-13			cassava4.1_034294m|PACid:17980742	70.0305	154.871	-1.14501	1.14678e-07
cassava4.1_026422m|PACid:17973411	4.36456	22.0345	-2.33586	0.000355826			cassava4.1_012118m|PACid:17974390	158.259	347.125	-1.13317	1.66533e-15
cassava4.1_028812m|PACid:17971517	6.85316	34.5089	-2.33213	5.35623e-06			cassava4.1_012885m|PACid:17963793	37.1993	81.5144	-1.13178	0.000141099
cassava4.1_016661m|PACid:17990658	75.6598	380.418	-2.32999	0			cassava4.1_013177m|PACid:17978863	57.3683	125.324	-1.12734	1.99421e-06
cassava4.1_012404m|PACid:17971991	14.871	74.543	-2.32557	2.71974e-11			cassava4.1_006299m|PACid:17990102	47.4362	103.252	-1.12211	1.66056e-05
cassava4.1_033332m|PACid:17963684	20.7699	104.013	-2.32419	3.21965e-15			cassava4.1_010191m|PACid:17964717	52.5421	114.209	-1.12013	5.74277e-06
cassava4.1_020345m|PACid:17967271	15.4551	76.9967	-2.31672	2.89604e-11			cassava4.1_003372m|PACid:17967975	55.569	120.349	-1.11487	3.64856e-06
cassava4.1_012680m|PACid:17984911	21.8358	108.512	-2.31309	1.22125e-15			cassava4.1_009737m|PACid:17969406	31.2613	67.6518	-1.11375	0.00066059
cassava4.1_012685m|PACid:17976727	13.1719	65.3348	-2.31039	1.00404e-09			cassava4.1_029290m|PACid:17971503	72.6818	156.955	-1.11069	1.54868e-07
cassava4.1_010834m|PACid:17993408	71.8112	355.692	-2.30835	0			cassava4.1_017902m|PACid:17967695	356.505	769.71	-1.11039	0
cassava4.1_018788m|PACid:17981795	13.819	68.2453	-2.30408	2.09068e-10			cassava4.1_020452m|PACid:17981810	150.462	324.75	-1.10993	4.17444e-14
cassava4.1_004058m|PACid:17973325	4.99662	24.6591	-2.3031	0.000120194			cassava4.1_018724m|PACid:17961930	49.0868	105.871	-1.10891	2.23414e-05
cassava4.1_011137m|PACid:17963538	5.78679	28.399	-2.295	4.33248e-05			cassava4.1_014111m|PACid:17984132	29.365	63.2858	-1.10778	0.000904041
cassava4.1_011283m|PACid:17964943	4.65888	22.8547	-2.29443	0.000355826			cassava4.1_017166m|PACid:17962023	66.0244	142.137	-1.10621	6.92106e-07
cassava4.1_015596m|PACid:17992354	45.8018	224.59	-2.29382	0			cassava4.1_023527m|PACid:17988517	200.173	429.967	-1.10298	0
cassava4.1_029729m|PACid:17963899	18.5075	90.6345	-2.29195	5.28577e-13			cassava4.1_021576m|PACid:17987985	34.7883	74.6563	-1.10166	0.000304778
cassava4.1_017155m|PACid:17991118	8.26169	40.4459	-2.29149	2.04681e-06			cassava4.1_015100m|PACid:17961368	52.5222	112.706	-1.10157	1.04856e-05
cassava4.1_032698m|PACid:17973999	7.70494	37.3296	-2.27646	3.33428e-06			cassava4.1_012123m|PACid:17988778	96.3298	206.094	-1.09725	2.35974e-09
cassava4.1_017877m|PACid:17977283	8.87136	42.9717	-2.27616	7.16641e-07			cassava4.1_019512m|PACid:17974521	72.7413	154.825	-1.08979	2.79754e-07
cassava4.1_019598m|PACid:17985072	35.3839	171.155	-2.27414	0			cassava4.1_018964m|PACid:17961856	36.5141	77.3848	-1.0836	0.000302367
cassava4.1_003808m|PACid:17991197	4.61557	22.1256	-2.26113	0.000355826			cassava4.1_024010m|PACid:17967744	183.981	389.809	-1.08321	4.44089e-16
cassava4.1_006810m|PACid:17979375	34.8672	166.959	-2.25955	0			cassava4.1_002360m|PACid:17992801	258.166	546.781	-1.08266	0
cassava4.1_007542m|PACid:17983249	16.9319	81.024	-2.25861	6.40121e-12			cassava4.1_012384m|PACid:17991953	148.982	315.44	-1.08223	2.40363e-13
cassava4.1_005560m|PACid:17966232	23.755	113.629	-2.25803	7.77156e-16			cassava4.1_010384m|PACid:17987428	55.0228	116.214	-1.07868	1.19591e-05
cassava4.1_019101m|PACid:17970995	30.5365	145.94	-2.25677	0			cassava4.1_014767m|PACid:17970070	38.8866	81.8749	-1.07415	0.00022143
cassava4.1_004211m|PACid:17967409	6.25811	29.7941	-2.25123	7.54395e-05			cassava4.1_020792m|PACid:17987435	345.366	727.153	-1.07413	0
cassava4.1_021087m|PACid:17983006	14.9773	71.3015	-2.25115	1.31284e-10			cassava4.1_007396m|PACid:17973775	46.3904	97.6658	-1.07403	6.40268e-05
cassava4.1_023472m|PACid:17988446	8.04586	38.2974	-2.25093	5.75953e-06			cassava4.1_019252m|PACid:17989511	69.5849	146.257	-1.07166	7.90354e-07
cassava4.1_011889m|PACid:17964416	6.47549	30.807	-2.2502	4.4855e-05			cassava4.1_017449m|PACid:17964518	53.1325	111.627	-1.07103	2.17498e-05
cassava4.1_014807m|PACid:17987601	18.7505	88.8842	-2.245	1.48648e-12			cassava4.1_005615m|PACid:17990738	63.8773	133.221	-1.06045	2.63205e-06
cassava4.1_014055m|PACid:17967728	30.4896	144.338	-2.24307	0			cassava4.1_013889m|PACid:17966782	47.5002	98.77	-1.05614	7.34236e-05
cassava4.1_008314m|PACid:17988433	10.017	47.3966	-2.24234	4.50519e-07			cassava4.1_010300m|PACid:17967190	70.1131	145.472	-1.05298	1.60853e-06
cassava4.1_009929m|PACid:17979165	5.59247	26.4458	-2.24148	0.000125995			cassava4.1_017294m|PACid:17989162	62.7514	130.066	-1.05153	4.0971e-06
cassava4.1_009402m|PACid:17982403	50.6752	239.391	-2.24002	0			cassava4.1_006320m|PACid:17990081	129.781	267.635	-1.04419	7.03997e-11
cassava4.1_014927m|PACid:17991939	5.86049	27.638	-2.23756	7.40668e-05			cassava4.1_028584m|PACid:17969118	253.136	521.822	-1.04364	0
cassava4.1_004081m|PACid:17968002	39.7181	186.634	-2.23234	0			cassava4.1_009048m|PACid:17969948	152.945	314.479	-1.03995	1.70164e-12
cassava4.1_012748m|PACid:17964711	6.38154	29.9719	-2.23163	7.54395e-05			cassava4.1_014905m|PACid:17990892	48.6269	99.168	-1.02812	8.38777e-05
cassava4.1_015453m|PACid:17970997	47.1395	221.075	-2.22953	0			cassava4.1_011708m|PACid:17986637	75.9604	154.799	-1.02708	9.95298e-07
cassava4.1_032692m|PACid:17991885	5.043	23.5222	-2.22167	0.000600052			cassava4.1_007859m|PACid:17962879	69.6246	141.821	-1.0264	3.29654e-06
cassava4.1_019476m|PACid:17976449	56.8541	264.71	-2.21908	0			cassava4.1_020196m|PACid:17965389	153.928	313.183	-1.02474	3.36819e-12
cassava4.1_012478m|PACid:17990730	5.75144	26.6146	-2.21023	0.000125995			cassava4.1_020435m|PACid:17983677	384.829	776.179	-1.01217	0
cassava4.1_013609m|PACid:17975077	30.325	140.21	-2.20901	0			cassava4.1_007160m|PACid:17962212	200.029	403.062	-1.0108	8.88178e-15
cassava4.1_027037m|PACid:17975354	5.25483	24.2954	-2.20897	0.000358749			cassava4.1_002230m|PACid:17993252	88.3222	177.615	-1.00791	3.15421e-07
cassava4.1_014074m|PACid:17970527	16.1077	74.3642	-2.20686	2.33679e-10			cassava4.1_017064m|PACid:17981988	42.303	84.9196	-1.00534	0.000501173
cassava4.1_016554m|PACid:17978876	23.5506	108.667	-2.20607	1.05471e-14			cassava4.1_016133m|PACid:17967977	68.9447	138.232	-1.00358	5.0809e-06
cassava4.1_014597m|PACid:17981820	7.11423	32.7669	-2.20346	4.4739e-05			cassava4.1_015491m|PACid:17966830	112.572	225.528	-1.00245	8.29206e-09
cassava4.1_026112m|PACid:17992215	18.6614	85.8491	-2.20174	6.91525e-12			cassava4.1_009735m|PACid:17978895	158.909	83.1834	0.933829	1.79525e-07
cassava4.1_034414m|PACid:17965096	15.9617	73.0618	-2.19451	1.3705e-10			cassava4.1_018068m|PACid:17963003	172.762	90.0185	0.940493	4.42683e-08
cassava4.1_012183m|PACid:17978438	12.4668	56.9466	-2.19151	3.58153e-08			cassava4.1_006943m|PACid:17988613	69.7621	36.3421	0.940802	0.000538184
cassava4.1_016977m|PACid:17966222	62.5754	284.262	-2.18355	0			cassava4.1_017567m|PACid:17968950	70.9072	36.9363	0.940891	0.000392151
cassava4.1_014230m|PACid:17979765	8.995	40.8238	-2.18221	2.04681e-06			cassava4.1_013035m|PACid:17991234	605.063	314.753	0.942865	0
cassava4.1_028460m|PACid:17989441	4.75837	21.5699	-2.18048	0.000607009			cassava4.1_015235m|PACid:17975737	760.753	393.94	0.949453	0
cassava4.1_029484m|PACid:17961351	6.66356	30.1753	-2.179	4.4855e-05			cassava4.1_028409m|PACid:17966835	84.5653	43.6973	0.952522	9.23725e-05
cassava4.1_013850m|PACid:17991128	4.96159	22.1748	-2.16005	0.000355826			cassava4.1_017706m|PACid:17965148	70.1311	36.2239	0.953112	0.000392151
cassava4.1_012089m|PACid:17990853	5.235	23.3743	-2.15866	0.000600052			cassava4.1_027714m|PACid:17977238	379.922	196.234	0.953131	1.11022e-16
cassava4.1_016262m|PACid:17973028	29.3079	130.858	-2.15864	1.11022e-16			cassava4.1_013054m|PACid:17984936	325.621	167.133	0.962194	1.39888e-14
cassava4.1_018353m|PACid:17981612	5.65369	25.2081	-2.15662	0.000213202			cassava4.1_029148m|PACid:17982095	66.9024	34.3319	0.962511	0.000594424
cassava4.1_003930m|PACid:17981847	41.7712	186.053	-2.15513	0			cassava4.1_005736m|PACid:17991628	134.922	69.1094	0.965167	8.75923e-07
cassava4.1_011142m|PACid:17964360	213.24	944.071	-2.14642	0			cassava4.1_008557m|PACid:17974030	73.7496	37.6693	0.969246	0.000231269
cassava4.1_019420m|PACid:17971463	37.1719	163.846	-2.14006	0			cassava4.1_015030m|PACid:17988633	164.643	84.0405	0.97018	4.29925e-08
cassava4.1_029618m|PACid:17967216	38.477	169.489	-2.13912	0			cassava4.1_009393m|PACid:17972046	103.798	52.8519	0.973755	1.06541e-05
cassava4.1_019180m|PACid:17975108	9.50417	41.6797	-2.13271	3.44865e-06			cassava4.1_004361m|PACid:17962470	134.294	68.3762	0.973833	5.7256e-07
cassava4.1_000219m|PACid:17960822	23.2699	101.983	-2.1318	3.53495e-13			cassava4.1_030384m|PACid:17976891	76.3503	38.808	0.97628	0.000135946
cassava4.1_018233m|PACid:17979017	16.9365	74.1563	-2.13044	2.33679e-10			cassava4.1_026677m|PACid:17964283	95.9095	48.6754	0.978482	2.40927e-05
cassava4.1_005680m|PACid:17964639	57.712	252.5	-2.12934	0			cassava4.1_010431m|PACid:17990109	78.317	39.5073	0.987207	0.0001106
cassava4.1_028691m|PACid:17975953	8.14427	35.5985	-2.12796	2.63606e-05			cassava4.1_019005m|PACid:17965868	255.456	128.796	0.987983	2.6148e-12
cassava4.1_033830m|PACid:17970584	6.65117	28.8782	-2.1183	0.000126237			cassava4.1_023887m|PACid:17973033	68.3971	34.4273	0.990384	0.000311256
cassava4.1_003401m|PACid:17971254	51.3683	222.462	-2.11461	0			cassava4.1_016663m|PACid:17993256	65.7732	33.0308	0.993688	0.000530917
cassava4.1_017808m|PACid:17993270	6.77343	28.8951	-2.09286	0.000126237			cassava4.1_018274m|PACid:17960050	2351.09	1177.59	0.997489	0
cassava4.1_027652m|PACid:17988322	6.5405	27.8771	-2.09161	0.000210109			cassava4.1_001436m|PACid:17975119	62.6272	31.3083	1.00025	0.000581458
cassava4.1_020662m|PACid:17984794	21.6273	92.1136	-2.09056	4.28069e-12			cassava4.1_016021m|PACid:17990682	758.013	378.685	1.00122	0
cassava4.1_014304m|PACid:17989756	39.3892	167.565	-2.08885	0			cassava4.1_014330m|PACid:17987681	2252.69	1124.85	1.00191	0
cassava4.1_000369m|PACid:17964690	7.52681	31.9215	-2.08442	7.41815e-05			cassava4.1_009111m|PACid:17966931	97.8234	48.798	1.00336	1.26125e-05
cassava4.1_027198m|PACid:17966331	47.657	201.623	-2.0809	0			cassava4.1_003786m|PACid:17985965	95.3761	47.5111	1.00536	1.54667e-05
cassava4.1_012766m|PACid:17969813	22.9735	96.4876	-2.07037	1.57563e-12			cassava4.1_018945m|PACid:17975127	181.722	90.0926	1.01225	2.6677e-09
cassava4.1_005004m|PACid:17991553	7.94966	33.354	-2.0689	2.68517e-05			cassava4.1_010425m|PACid:17965177	122.735	60.8214	1.0129	7.97308e-07
cassava4.1_012935m|PACid:17989922	63.3791	265.241	-2.06522	0			cassava4.1_005911m|PACid:17965801	126.208	62.0513	1.02427	5.32448e-07
cassava4.1_015552m|PACid:17973085	5.4532	22.776	-2.06234	0.000997259			cassava4.1_014855m|PACid:17979425	65.5903	32.0586	1.03277	0.000338944
cassava4.1_001626m|PACid:17966328	15.4968	64.7209	-2.06226	1.28295e-08			cassava4.1_027937m|PACid:17963366	55.8103	27.2639	1.03354	0.000963642
cassava4.1_028136m|PACid:17975409	12.1369	50.5213	-2.05749	7.17911e-07			cassava4.1_026731m|PACid:17966749	109.383	53.2376	1.03887	2.36461e-06
cassava4.1_007710m|PACid:17989047	13.4291	55.8689	-2.05668	1.58982e-07			cassava4.1_016467m|PACid:17979234	66.965	32.5374	1.04131	0.000242346
cassava4.1_009288m|PACid:17979974	22.5918	93.5764	-2.05035	6.91058e-12			cassava4.1_013438m|PACid:17960412	1259.28	610.758	1.04393	0
cassava4.1_003331m|PACid:17988720	83.6278	346.108	-2.04917	0			cassava4.1_002788m|PACid:17985402	83.0957	40.1002	1.05116	3.33214e-05
cassava4.1_018048m|PACid:17988532	42.1518	174.305	-2.04795	0			cassava4.1_016092m|PACid:17967477	204.114	98.0333	1.05803	5.5539e-11
cassava4.1_016009m|PACid:17990839	14.5249	60.0132	-2.04675	3.52517e-08			cassava4.1_018327m|PACid:17960306	225.692	108.317	1.0591	5.4956e-12
cassava4.1_017497m|PACid:17961014	10.4288	43.0846	-2.0466	3.37784e-06			cassava4.1_002577m|PACid:17972521	138.68	66.2452	1.06587	6.35584e-08
cassava4.1_003451m|PACid:17984096	15.9987	65.971	-2.04388	7.82601e-09			cassava4.1_005643m|PACid:17963832	420.346	199.8	1.07302	0
cassava4.1_015446m|PACid:17991415	6.40281	26.1277	-2.0288	0.000347726			cassava4.1_028488m|PACid:17967159	63.8076	30.2553	1.07654	0.000260931
cassava4.1_003343m|PACid:17989500	30.0245	122.428	-2.02772	9.99201e-15			cassava4.1_007543m|PACid:17961071	423.713	200.489	1.07956	0
cassava4.1_034311m|PACid:17970773	26.5766	108.291	-2.02668	2.06168e-13			cassava4.1_028998m|PACid:17980980	60.524	28.6375	1.0796	0.000279006
cassava4.1_031144m|PACid:17969122	11.3502	46.2162	-2.02568	1.99056e-06			cassava4.1_026245m|PACid:17978809	59.3038	28.0439	1.08044	0.000395144
cassava4.1_010685m|PACid:17960424	13.4068	54.5404	-2.02436	2.59639e-07			cassava4.1_020096m|PACid:17961921	252.616	119.315	1.08217	1.18572e-13
cassava4.1_005518m|PACid:17993865	87.5295	355.716	-2.02288	0			cassava4.1_002229m|PACid:17975286	231.317	108.603	1.09081	7.39409e-13
cassava4.1_020109m|PACid:17965821	49.5773	201.218	-2.021	0			cassava4.1_019506m|PACid:17972377	129.817	60.6498	1.09791	7.6393e-08
cassava4.1_015911m|PACid:17972316	15.4686	62.556	-2.01581	3.41945e-08			cassava4.1_019031m|PACid:17966658	100.523	46.59	1.10944	1.77727e-06
cassava4.1_018462m|PACid:17988235	20.6265	83.3782	-2.01517	1.36347e-10			cassava4.1_004697m|PACid:17977786	96.5596	44.6953	1.1113	2.65538e-06
cassava4.1_003858m|PACid:17970767	10.7936	43.4372	-2.00875	3.37784e-06			cassava4.1_022833m|PACid:17963103	351.613	162.646	1.11226	0
cassava4.1_025306m|PACid:17974473	12.7235	51.1539	-2.00735	4.39124e-07			cassava4.1_011519m|PACid:17988481	65.3845	30.2434	1.11233	0.000130056
cassava4.1_032102m|PACid:17970174	6.06501	24.3656	-2.00627	0.000934999			cassava4.1_031400m|PACid:17975144	57.7095	26.6295	1.11578	0.000295895
cassava4.1_029183m|PACid:17975020	17.1441	68.7879	-2.00444	1.19318e-08			cassava4.1_011833m|PACid:17970472	47.7509	21.9417	1.12185	0.000830857
cassava4.1_034307m|PACid:17989715	7.84534	31.3639	-1.9992	7.41815e-05			cassava4.1_014920m|PACid:17966610	229.099	104.887	1.12713	2.07168e-13
cassava4.1_028479m|PACid:17976191	9.81273	39.1013	-1.99449	9.41612e-06			cassava4.1_012975m|PACid:17964820	184.489	84.454	1.12729	5.90421e-11
cassava4.1_005704m|PACid:17980349	7.3624	29.3039	-1.99284	0.000200794			cassava4.1_031235m|PACid:17971971	49.5479	22.6116	1.13176	0.000675542
cassava4.1_016182m|PACid:17983754	70.0971	278.341	-1.98943	0			cassava4.1_020487m|PACid:17991485	520.468	236.454	1.13825	0
cassava4.1_023313m|PACid:17987328	6.59277	26.1273	-1.9866	0.000347726			cassava4.1_007225m|PACid:17984441	226.664	102.199	1.14917	2.16049e-13
cassava4.1_017920m|PACid:17981565	12.5469	49.499	-1.98007	1.1696e-06			cassava4.1_018507m|PACid:17969677	680.123	306.392	1.15042	0
cassava4.1_012038m|PACid:17977344	16.0737	63.1283	-1.97358	5.29205e-08			cassava4.1_020685m|PACid:17986932	52.4776	23.5292	1.15725	0.000381307
cassava4.1_023058m|PACid:17993498	25.0146	98.1338	-1.97198	1.00461e-11			cassava4.1_007653m|PACid:17981792	100.244	44.9381	1.1575	6.38971e-07
cassava4.1_010087m|PACid:17961777	6.65152	25.9919	-1.96631	0.000572024			cassava4.1_012064m|PACid:17962279	182.378	81.1904	1.16755	2.61218e-11
cassava4.1_001256m|PACid:17968726	6.24721	24.346	-1.9624	0.000934999			cassava4.1_010157m|PACid:17968962	148.334	65.7923	1.17286	1.20199e-09
cassava4.1_018949m|PACid:17979500	13.5961	52.9503	-1.96145	6.85675e-07			cassava4.1_020464m|PACid:17992958	74.4789	33.034	1.17288	2.42385e-05
cassava4.1_018482m|PACid:17963499	67.2006	261.646	-1.96107	0			cassava4.1_016262m|PACid:17973028	44.7031	19.7859	1.1759	0.000865242
cassava4.1_017868m|PACid:17985059	32.5283	126.478	-1.95912	9.21485e-15			cassava4.1_021087m|PACid:17983006	73.8607	32.613	1.17936	2.05942e-05
cassava4.1_004959m|PACid:17986188	13.7871	53.49	-1.95595	4.22643e-07			cassava4.1_007522m|PACid:17991620	119.562	52.6299	1.18381	4.48028e-08
cassava4.1_021822m|PACid:17970119	25.7968	99.9497	-1.95401	6.23845e-12			cassava4.1_005756m|PACid:17979943	59.3539	26.0536	1.18786	0.000143329
cassava4.1_006863m|PACid:17967645	16.3447	62.8208	-1.94242	8.52407e-08			cassava4.1_032389m|PACid:17979820	78.8132	34.5319	1.19051	9.58381e-06
cassava4.1_023284m|PACid:17979520	9.75829	37.2645	-1.9331	2.52773e-05			cassava4.1_019292m|PACid:17965665	154.044	67.3171	1.1943	3.96145e-10
cassava4.1_015750m|PACid:17969300	10.0945	38.5449	-1.93297	3.83276e-05			cassava4.1_014218m|PACid:17985180	65.6868	28.4883	1.20523	4.57677e-05
cassava4.1_027714m|PACid:17977238	104.23	394.996	-1.92207	0			cassava4.1_012045m|PACid:17980071	308.425	132.963	1.2139	0
cassava4.1_014117m|PACid:17979760	42.2812	160.134	-1.92119	0			cassava4.1_007542m|PACid:17983249	71.3936	30.7548	1.21498	1.45679e-05
cassava4.1_010964m|PACid:17986328	22.6306	85.4371	-1.91659	3.26082e-10			cassava4.1_018871m|PACid:17967850	48.6372	20.9328	1.2163	0.000329732
cassava4.1_008172m|PACid:17963473	7.23059	27.2758	-1.91544	0.000531312			cassava4.1_007277m|PACid:17969169	44.8893	19.3153	1.21663	0.000865242
cassava4.1_009869m|PACid:17978827	9.67535	36.4458	-1.91337	4.11336e-05			cassava4.1_001216m|PACid:17983154	103.334	44.4367	1.21749	2.13091e-07
cassava4.1_006619m|PACid:17965492	8.54593	32.1483	-1.91143	0.000115717			cassava4.1_018580m|PACid:17968304	277.502	118.667	1.22557	0
cassava4.1_016959m|PACid:17979310	169.959	638.825	-1.91023	0			cassava4.1_019520m|PACid:17987791	166.935	70.9069	1.23528	2.47067e-11
cassava4.1_030524m|PACid:17974278	39.5922	148.774	-1.90983	1.11022e-16			cassava4.1_013363m|PACid:17969088	56.0573	23.8021	1.23581	8.41874e-05
cassava4.1_019990m|PACid:17962201	2642.44	9894.02	-1.90469	0			cassava4.1_017597m|PACid:17960180	53.7775	22.7357	1.24204	0.000150782
cassava4.1_015966m|PACid:17983377	54.2911	202.69	-1.90049	0			cassava4.1_011400m|PACid:17961496	163.622	69.1038	1.24353	4.32758e-11
cassava4.1_027275m|PACid:17992727	44.7749	167.151	-1.90039	0			cassava4.1_025037m|PACid:17960061	41.5933	17.5621	1.24389	0.000886135
cassava4.1_017744m|PACid:17970484	6.94585	25.8042	-1.89338	0.000572024			cassava4.1_013653m|PACid:17976058	158.713	66.7401	1.24979	5.27377e-11
cassava4.1_012048m|PACid:17971798	8.56384	31.7101	-1.88861	0.000187521			cassava4.1_029851m|PACid:17969248	656.107	275.881	1.24988	0
cassava4.1_009827m|PACid:17980947	20.8332	77.116	-1.88815	2.42954e-09			cassava4.1_016778m|PACid:17985303	157.334	66.0381	1.25246	7.65695e-11
cassava4.1_010970m|PACid:17985513	12.2659	45.3885	-1.88767	7.93756e-06			cassava4.1_015504m|PACid:17974804	147.614	61.7769	1.25669	1.97319e-10
cassava4.1_012239m|PACid:17993998	29.703	109.817	-1.88642	1.94622e-12			cassava4.1_016539m|PACid:17966205	316.312	131.873	1.26219	0
cassava4.1_014368m|PACid:17959924	11.8295	43.68	-1.88459	8.53117e-06			cassava4.1_002150m|PACid:17993500	44.1115	18.3683	1.26394	0.000491071
cassava4.1_008102m|PACid:17965495	28.2915	104.414	-1.88387	8.40528e-12			cassava4.1_034023m|PACid:17989260	47.3982	19.6964	1.2669	0.000272248
cassava4.1_024728m|PACid:17968657	219.743	810.311	-1.88266	0			cassava4.1_003930m|PACid:17981847	80.808	33.5146	1.26971	2.60508e-06
cassava4.1_026611m|PACid:17970257	33.0875	121.927	-1.88166	2.32037e-13			cassava4.1_020882m|PACid:17967267	6434.99	2654.13	1.2777	0
cassava4.1_012466m|PACid:17985174	13.651	50.2613	-1.88044	1.78581e-06			cassava4.1_029107m|PACid:17972241	59.1905	24.3046	1.28414	4.70019e-05
cassava4.1_018054m|PACid:17971801	132.858	488.729	-1.87915	0			cassava4.1_032984m|PACid:17988681	87.62	35.9407	1.28564	5.60553e-07
cassava4.1_010495m|PACid:17967915	38.9995	143.431	-1.87883	6.66134e-16			cassava4.1_015894m|PACid:17971898	188.118	76.8743	1.29106	1.85962e-13
cassava4.1_008510m|PACid:17972602	21.8533	80.3075	-1.87768	1.42599e-09			cassava4.1_026287m|PACid:17974922	39.3689	15.9022	1.30783	0.000591793
cassava4.1_017136m|PACid:17963052	28.0765	103.139	-1.87715	1.33615e-11			cassava4.1_018134m|PACid:17966503	44.0774	17.7454	1.31259	0.000268708
cassava4.1_018027m|PACid:17962089	36.4549	133.757	-1.87542	1.17684e-14			cassava4.1_015205m|PACid:17971548	190.779	76.4361	1.31958	8.62643e-14
cassava4.1_003305m|PACid:17986626	12.163	44.6125	-1.87495	1.26839e-05			cassava4.1_013166m|PACid:17989265	431.62	172.703	1.32147	0
cassava4.1_006508m|PACid:17967572	61.5688	225.221	-1.87107	0			cassava4.1_027299m|PACid:17971905	37.2897	14.9122	1.32229	0.000716216
cassava4.1_029365m|PACid:17990132	26.9663	98.3839	-1.86726	2.43713e-11			cassava4.1_007069m|PACid:17963978	80.7924	32.2944	1.32293	1.45515e-06
cassava4.1_007674m|PACid:17966481	10.6235	38.7417	-1.86663	3.83276e-05			cassava4.1_026717m|PACid:17984294	50.6315	20.1428	1.32977	0.000150998
cassava4.1_031400m|PACid:17975144	24.1755	87.9539	-1.8632	7.23614e-10			cassava4.1_014849m|PACid:17989380	285.836	113.402	1.33374	0
cassava4.1_008562m|PACid:17960556	23.3436	84.8363	-1.86166	1.24009e-09			cassava4.1_007034m|PACid:17992681	42.989	17.0155	1.33712	0.000598786
cassava4.1_007690m|PACid:17978420	78.5123	284.969	-1.85981	0			cassava4.1_026260m|PACid:17969577	130.496	51.2959	1.34709	3.98744e-10
cassava4.1_018376m|PACid:17991595	19.6466	71.2577	-1.85877	1.70076e-08			cassava4.1_027296m|PACid:17972344	37.6027	14.7548	1.34965	0.000716216
cassava4.1_003149m|PACid:17984970	26.6703	96.5636	-1.85624	6.18497e-11			cassava4.1_007640m|PACid:17979054	96.9096	37.9783	1.35147	5.41045e-08
cassava4.1_000940m|PACid:17963892	12.6292	45.6074	-1.85251	7.93756e-06			cassava4.1_004233m|PACid:17970826	140.037	54.797	1.35364	4.7962e-11
cassava4.1_014785m|PACid:17960288	60.1397	216.962	-1.85106	0			cassava4.1_016269m|PACid:17976046	737.533	287.845	1.35742	0
cassava4.1_015406m|PACid:17988411	50.354	181.583	-1.85045	0			cassava4.1_014436m|PACid:17976311	77.4698	30.1562	1.36118	1.42448e-06
cassava4.1_010323m|PACid:17970148	11.0535	39.7974	-1.84817	5.59602e-05			cassava4.1_028262m|PACid:17973726	37.8233	14.6018	1.37313	0.000716216
cassava4.1_031252m|PACid:17975486	16.3793	58.8982	-1.84635	5.56194e-07			cassava4.1_015988m|PACid:17969187	97.9195	37.7559	1.37489	3.62549e-08
cassava4.1_018964m|PACid:17961856	46.4796	166.955	-1.84478	0			cassava4.1_005786m|PACid:17971501	37.4862	14.4498	1.37531	0.000716216
cassava4.1_028310m|PACid:17978519	26.0205	93.1592	-1.84005	2.46141e-10			cassava4.1_007793m|PACid:17967936	111.395	42.9265	1.37575	2.98066e-09
cassava4.1_007225m|PACid:17984441	90.0467	320.589	-1.83198	0			cassava4.1_007451m|PACid:17972961	71.1118	27.3537	1.37836	2.46697e-06
cassava4.1_010179m|PACid:17974526	11.9217	42.4261	-1.83137	1.37447e-05			cassava4.1_014525m|PACid:17981401	56.7545	21.7746	1.38209	2.4919e-05
cassava4.1_007636m|PACid:17991883	31.3217	111.439	-1.83102	4.24116e-12			cassava4.1_015188m|PACid:17979253	113.909	43.5615	1.38675	2.49685e-09
cassava4.1_028664m|PACid:17964950	24.4691	86.9887	-1.82987	1.14518e-09			cassava4.1_006863m|PACid:17967645	49.3981	18.8528	1.38967	6.4872e-05
cassava4.1_019925m|PACid:17993842	148.984	529.309	-1.82895	0			cassava4.1_002782m|PACid:17965569	50.4109	19.2315	1.39026	8.167e-05
cassava4.1_005858m|PACid:17962500	44.1472	156.781	-1.82835	2.22045e-16			cassava4.1_016664m|PACid:17960309	145.16	55.3714	1.39043	1.21511e-11
cassava4.1_010559m|PACid:17993788	61.1665	217.045	-1.82718	0			cassava4.1_019552m|PACid:17977836	46.8185	17.7692	1.3977	0.000117979
cassava4.1_013447m|PACid:17967841	38.4471	135.724	-1.81973	2.53131e-14			cassava4.1_025967m|PACid:17979216	183.739	69.6818	1.39881	1.92069e-14
cassava4.1_013362m|PACid:17985142	72.7455	256.555	-1.81834	0			cassava4.1_014859m|PACid:17962662	66.6388	25.241	1.4006	5.32125e-06
cassava4.1_019526m|PACid:17978360	8.20873	28.9472	-1.81819	0.000770664			cassava4.1_009764m|PACid:17991390	97.8501	37.0567	1.40084	3.62549e-08
cassava4.1_011423m|PACid:17984399	31.5059	111.057	-1.8176	4.24116e-12			cassava4.1_018179m|PACid:17983204	84.9741	32.0474	1.40682	2.97477e-07
cassava4.1_023162m|PACid:17971828	15.2052	53.549	-1.8163	2.41823e-06			cassava4.1_014028m|PACid:17983284	68.3746	25.7491	1.40894	2.342e-06
cassava4.1_014719m|PACid:17980023	19.7998	69.3326	-1.80804	4.30695e-08			cassava4.1_031110m|PACid:17972343	36.5864	13.756	1.41124	0.000567044
cassava4.1_002482m|PACid:17990828	11.2145	39.2685	-1.80801	5.59602e-05			cassava4.1_019522m|PACid:17961943	485.004	182.301	1.41168	0
cassava4.1_006498m|PACid:17982456	66.3995	232.375	-1.80721	0			cassava4.1_011736m|PACid:17988960	97.468	36.4173	1.42031	1.92357e-08
cassava4.1_005756m|PACid:17979943	8.67825	30.3218	-1.80488	0.000302181			cassava4.1_007989m|PACid:17986367	78.45	29.1452	1.42852	5.07937e-07
cassava4.1_007681m|PACid:17960536	15.9831	55.7773	-1.80313	9.60928e-07			cassava4.1_024349m|PACid:17991465	54.5192	20.2214	1.43088	2.9861e-05
cassava4.1_012859m|PACid:17976113	12.3186	42.6949	-1.79322	3.19678e-05			cassava4.1_002555m|PACid:17993857	72.2264	26.7805	1.43134	8.56585e-07
cassava4.1_026710m|PACid:17977517	10.428	36.1225	-1.79243	9.8066e-05			cassava4.1_020255m|PACid:17970139	88.6848	32.8601	1.43235	5.79416e-08
cassava4.1_024987m|PACid:17987303	7.5079	26.0033	-1.79221	0.000856246			cassava4.1_011329m|PACid:17986390	37.2656	13.7875	1.43449	0.000369357
cassava4.1_012414m|PACid:17991530	11.8801	41.078	-1.78982	2.20482e-05			cassava4.1_007650m|PACid:17967223	396.102	145.841	1.44147	0
cassava4.1_001925m|PACid:17967587	56.7351	196.022	-1.7887	0			cassava4.1_034354m|PACid:17988058	34.2379	12.5934	1.44293	0.000679182
cassava4.1_012104m|PACid:17966359	30.6717	105.75	-1.78567	2.84033e-11			cassava4.1_011242m|PACid:17978550	100.518	36.9437	1.44405	5.57776e-09
cassava4.1_015016m|PACid:17990552	23.0253	79.3447	-1.78491	1.21086e-08			cassava4.1_020845m|PACid:17960627	414.277	151.721	1.44918	0
cassava4.1_029685m|PACid:17964403	9.16888	31.5949	-1.78487	0.000434621			cassava4.1_022931m|PACid:17974365	36.1469	13.091	1.4653	0.000567044
cassava4.1_009915m|PACid:17970216	42.343	145.572	-1.78154	7.32747e-15			cassava4.1_007387m|PACid:17982397	86.7951	31.2485	1.47382	6.87049e-08
cassava4.1_009358m|PACid:17963891	10.0436	34.4945	-1.78009	0.000245751			cassava4.1_010675m|PACid:17963732	243.362	87.5989	1.47412	0
cassava4.1_004852m|PACid:17991481	59.3666	203.609	-1.77808	0			cassava4.1_014457m|PACid:17967420	36.8638	13.2545	1.47572	0.000567044
cassava4.1_017945m|PACid:17960557	16.3974	56.1973	-1.77703	1.39274e-06			cassava4.1_004312m|PACid:17989428	91.6216	32.8177	1.48121	1.64919e-08
cassava4.1_003012m|PACid:17978878	24.784	84.8612	-1.77569	2.84772e-09			cassava4.1_015593m|PACid:17991818	43.0524	15.4085	1.48237	0.000110046
cassava4.1_020995m|PACid:17984392	10.7861	36.9009	-1.77448	9.8066e-05			cassava4.1_017561m|PACid:17967121	634.212	223.973	1.50164	0
cassava4.1_010639m|PACid:17985029	22.182	75.7716	-1.77227	3.2779e-08			cassava4.1_015308m|PACid:17973924	48.2781	17.0336	1.50299	5.07527e-05
cassava4.1_033646m|PACid:17967813	8.76174	29.7616	-1.76416	0.00048408			cassava4.1_015186m|PACid:17990705	175.174	61.6805	1.5059	2.66454e-15
cassava4.1_027392m|PACid:17989356	17.5036	59.3498	-1.76159	8.02424e-07			cassava4.1_020159m|PACid:17981567	320.741	112.5	1.51149	0
cassava4.1_002590m|PACid:17966962	60.3617	203.775	-1.75528	0			cassava4.1_011680m|PACid:17961284	107.712	37.7075	1.51426	5.76049e-10
cassava4.1_010704m|PACid:17985405	23.694	79.9674	-1.75489	1.21086e-08			cassava4.1_009002m|PACid:17978092	76.7458	26.8473	1.51531	1.56775e-07
cassava4.1_002844m|PACid:17981530	15.4742	52.1797	-1.75362	3.81498e-06			cassava4.1_019810m|PACid:17974137	54.9081	19.0245	1.52916	1.53381e-05
cassava4.1_017720m|PACid:17985822	24.6069	82.8635	-1.75167	7.01202e-09			cassava4.1_013044m|PACid:17973356	1688.55	573.41	1.55815	0
cassava4.1_004480m|PACid:17971328	10.1508	34.0969	-1.74805	0.000245751			cassava4.1_012636m|PACid:17989239	36.5784	12.3815	1.56281	0.00028281
cassava4.1_017258m|PACid:17990806	22.6256	75.6667	-1.7417	3.2779e-08			cassava4.1_004607m|PACid:17979057	811.762	273.845	1.5677	0
cassava4.1_001233m|PACid:17962854	8.514	28.4652	-1.74129	0.000770664			cassava4.1_013498m|PACid:17977488	85.7741	28.9312	1.56791	1.30657e-08
cassava4.1_014727m|PACid:17993758	38.1426	126.929	-1.73455	1.41775e-12			cassava4.1_017167m|PACid:17972486	47.1717	15.8476	1.57366	1.88214e-05
cassava4.1_002156m|PACid:17975202	34.048	112.747	-1.72744	3.001e-11			cassava4.1_009643m|PACid:17992720	56.4208	18.9533	1.57378	3.12674e-06
cassava4.1_011671m|PACid:17987035	15.8286	52.3369	-1.72529	3.81498e-06			cassava4.1_028210m|PACid:17991671	51.7221	17.1984	1.58851	1.38205e-05
cassava4.1_013604m|PACid:17992282	9.9804	32.9367	-1.72253	0.000274245			cassava4.1_029618m|PACid:17967216	114.032	37.867	1.59043	2.76629e-11
cassava4.1_012402m|PACid:17992541	389.539	1284.59	-1.72146	0			cassava4.1_002395m|PACid:17975999	145.513	48.1358	1.59597	1.08802e-13
cassava4.1_012581m|PACid:17975219	17.9838	59.305	-1.72145	8.02424e-07			cassava4.1_003363m|PACid:17987258	37.0755	12.2486	1.59785	0.000180861
cassava4.1_009704m|PACid:17981500	15.909	52.3525	-1.71842	3.81498e-06			cassava4.1_017019m|PACid:17992290	79.1149	26.0096	1.60491	4.24618e-08
cassava4.1_009398m|PACid:17971927	52.8642	173.837	-1.71737	1.11022e-16			cassava4.1_015506m|PACid:17969083	402.482	131.884	1.60966	0
cassava4.1_017979m|PACid:17977296	50.9344	167.144	-1.71438	2.22045e-16			cassava4.1_020156m|PACid:17980037	3515.04	1149.38	1.61269	0
cassava4.1_016003m|PACid:17977308	14.4261	47.178	-1.70943	1.64146e-05			cassava4.1_022051m|PACid:17961685	78.206	25.4317	1.62065	3.158e-08
cassava4.1_010388m|PACid:17988979	55.2434	180.576	-1.70874	0			cassava4.1_019555m|PACid:17988746	124.149	39.9531	1.6357	1.45439e-12
cassava4.1_014945m|PACid:17981487	10.6274	34.7205	-1.708	0.000245751			cassava4.1_025945m|PACid:17978867	63.5199	20.4393	1.63586	6.07477e-07
cassava4.1_009537m|PACid:17978036	21.8403	71.3191	-1.70729	8.87584e-08			cassava4.1_020474m|PACid:17988697	156.388	50.1041	1.64213	3.77476e-15
cassava4.1_012536m|PACid:17989973	10.6016	34.5754	-1.70546	0.000245751			cassava4.1_031236m|PACid:17972345	635.965	203.623	1.64305	0
cassava4.1_014291m|PACid:17973671	14.8578	48.2432	-1.69911	1.04642e-05			cassava4.1_001452m|PACid:17976271	65.7008	21.036	1.64305	5.25099e-07
cassava4.1_013818m|PACid:17967315	12.0837	39.1728	-1.69679	0.000123488			cassava4.1_007285m|PACid:17961675	49.0013	15.6693	1.64488	7.56957e-06
cassava4.1_005615m|PACid:17990738	126.168	408.684	-1.69564	0			cassava4.1_020501m|PACid:17971528	59.289	18.8839	1.65061	8.02054e-07
cassava4.1_026681m|PACid:17984453	13.7097	44.3334	-1.6932	2.87453e-05			cassava4.1_018087m|PACid:17987938	61.8249	19.6468	1.65389	6.99729e-07
cassava4.1_006571m|PACid:17966834	21.8719	70.5021	-1.68859	1.38519e-07			cassava4.1_014009m|PACid:17977557	111.149	35.1953	1.65904	2.3451e-11
cassava4.1_011832m|PACid:17980056	29.7484	95.3106	-1.67982	1.10429e-09			cassava4.1_029528m|PACid:17985688	142.563	44.7137	1.67282	2.06501e-14
cassava4.1_020611m|PACid:17981583	10.6713	34.1127	-1.67657	0.000245751			cassava4.1_005173m|PACid:17961093	34.2955	10.6412	1.68837	0.000153218
cassava4.1_024093m|PACid:17994006	42.1328	134.631	-1.67599	9.1771e-13			cassava4.1_018388m|PACid:17962601	29.2325	9.0472	1.69203	0.000718559
cassava4.1_033345m|PACid:17993684	10.1005	32.1304	-1.66952	0.000602008			cassava4.1_011720m|PACid:17987511	45.8724	14.0907	1.70288	2.17959e-05
cassava4.1_002609m|PACid:17970176	12.1489	38.5862	-1.66726	0.000191805			cassava4.1_013808m|PACid:17960937	239.143	72.7359	1.71713	0
cassava4.1_017675m|PACid:17980661	12.7307	40.4007	-1.66607	7.90915e-05			cassava4.1_003391m|PACid:17993226	31.2143	9.40845	1.73018	0.000281297
cassava4.1_015876m|PACid:17993328	47.0709	148.901	-1.66145	9.28146e-14			cassava4.1_019677m|PACid:17975110	212.514	64.0132	1.73112	0
cassava4.1_005940m|PACid:17990913	13.2762	41.9193	-1.65878	0.000108675			cassava4.1_009506m|PACid:17993347	193.376	57.5124	1.74947	0
cassava4.1_007228m|PACid:17991518	85.3245	269.162	-1.65744	0			cassava4.1_006812m|PACid:17975493	139.767	41.5344	1.75064	7.54952e-15
cassava4.1_018206m|PACid:17978103	25.9943	81.9424	-1.65641	2.3764e-08			cassava4.1_021463m|PACid:17963472	78.1211	23.0648	1.76002	6.65688e-09
cassava4.1_009251m|PACid:17981482	13.3798	42.1432	-1.65524	7.00981e-05			cassava4.1_015560m|PACid:17967019	39.959	11.7874	1.76127	3.24314e-05
cassava4.1_010143m|PACid:17984671	24.7645	77.6989	-1.64962	6.37254e-08			cassava4.1_014686m|PACid:17969694	96.4101	28.4219	1.76218	8.94854e-11
cassava4.1_014662m|PACid:17992706	64.1134	200.872	-1.64757	0			cassava4.1_031321m|PACid:17973845	42.4218	12.4406	1.76974	1.78476e-05
cassava4.1_027265m|PACid:17968083	14.748	46.0523	-1.64275	2.56379e-05			cassava4.1_018911m|PACid:17989831	85.9781	25.0405	1.77971	1.3006e-09
cassava4.1_010421m|PACid:17988498	17.2042	53.5924	-1.63927	1.14095e-05			cassava4.1_016511m|PACid:17985045	25.3579	7.34269	1.78806	0.000956191
cassava4.1_017119m|PACid:17988496	43.3702	135.034	-1.63855	1.25433e-12			cassava4.1_029093m|PACid:17974185	26.5364	7.68158	1.7885	0.000586809
cassava4.1_013389m|PACid:17978760	15.9127	49.4589	-1.63605	1.46293e-05			cassava4.1_013471m|PACid:17986859	150.997	43.6019	1.79206	2.22045e-16
cassava4.1_005509m|PACid:17987257	22.0758	68.3805	-1.63112	7.02051e-07			cassava4.1_016687m|PACid:17965989	370.771	105.445	1.81404	0
cassava4.1_029107m|PACid:17972241	31.6268	97.7023	-1.62724	2.08258e-09			cassava4.1_034179m|PACid:17977251	639.83	181.32	1.81915	0
cassava4.1_004536m|PACid:17991941	31.1357	95.5584	-1.61781	4.8735e-09			cassava4.1_011292m|PACid:17991724	28.7862	8.11967	1.82588	0.000517825
cassava4.1_006889m|PACid:17983578	14.6195	44.7677	-1.61456	6.17024e-05			cassava4.1_031585m|PACid:17983110	82.0027	23.0447	1.83123	1.01587e-09
cassava4.1_013564m|PACid:17989944	29.6809	90.7751	-1.61276	9.57967e-09			cassava4.1_033077m|PACid:17986660	67.7963	18.7221	1.85646	1.83153e-08
cassava4.1_011303m|PACid:17974550	32.5492	99.0664	-1.60577	1.84165e-09			cassava4.1_023978m|PACid:17960588	32.6239	9.00452	1.85721	0.000174365
cassava4.1_006099m|PACid:17986270	20.4481	62.1274	-1.60326	2.13503e-06			cassava4.1_005280m|PACid:17970581	72.0769	19.886	1.85779	3.89334e-09
cassava4.1_008201m|PACid:17966284	13.9952	42.5011	-1.60257	7.00981e-05			cassava4.1_022597m|PACid:17980134	56.478	15.5339	1.86227	2.74955e-07
cassava4.1_016175m|PACid:17993085	369.097	1120.25	-1.60175	0			cassava4.1_011422m|PACid:17990799	57.5746	15.7747	1.86782	1.68751e-07
cassava4.1_027900m|PACid:17970755	34.9487	105.838	-1.59855	6.1469e-10			cassava4.1_005633m|PACid:17982764	31.3928	8.55976	1.87479	0.000119443
cassava4.1_008552m|PACid:17989108	14.5356	43.8797	-1.59397	9.50454e-05			cassava4.1_022472m|PACid:17971174	140.761	38.1813	1.8823	3.33067e-16
cassava4.1_007151m|PACid:17972557	19.0428	57.36	-1.5908	8.72843e-06			cassava4.1_018702m|PACid:17970573	1000.55	269.396	1.893	0
cassava4.1_015605m|PACid:17967870	12.2768	36.9344	-1.58903	0.000455179			cassava4.1_024382m|PACid:17986029	347.495	92.019	1.91699	0
cassava4.1_020767m|PACid:17966553	13.1105	39.3916	-1.58716	0.000257198			cassava4.1_033210m|PACid:17974092	44.6892	11.5875	1.94736	2.79404e-06
cassava4.1_008521m|PACid:17984870	20.6789	62.0949	-1.58631	2.13503e-06			cassava4.1_013581m|PACid:17981712	107.909	27.8997	1.9515	1.87961e-13
cassava4.1_023566m|PACid:17988382	12.66	37.9959	-1.58557	0.000296309			cassava4.1_006788m|PACid:17983193	119.454	30.8769	1.95185	7.99361e-15
cassava4.1_012052m|PACid:17993845	64.764	194.254	-1.58468	1.11022e-16			cassava4.1_003733m|PACid:17982336	128.227	32.9978	1.95827	5.55112e-16
cassava4.1_004906m|PACid:17979914	14.0606	42.1565	-1.58409	0.000145682			cassava4.1_014027m|PACid:17971180	59.3045	15.0083	1.98238	6.29396e-08
cassava4.1_004441m|PACid:17977629	28.5926	85.6822	-1.58336	3.87782e-08			cassava4.1_027651m|PACid:17990385	59.3182	14.8868	1.99444	2.45271e-08
cassava4.1_016281m|PACid:17964610	45.851	137.383	-1.58318	2.28928e-12			cassava4.1_002683m|PACid:17976240	28.5175	7.13471	1.99892	0.00021666
cassava4.1_004929m|PACid:17968980	34.055	102.008	-1.58275	2.17129e-09			cassava4.1_001279m|PACid:17992388	28.1885	7.0113	2.00735	0.00021666
cassava4.1_018600m|PACid:17975125	101.709	304.06	-1.57991	0			cassava4.1_006864m|PACid:17988647	203.669	50.5893	2.00932	0
cassava4.1_005311m|PACid:17978963	48.2009	143.012	-1.569	1.55598e-12			cassava4.1_014706m|PACid:17966718	25.2775	6.24769	2.01646	0.000392826
cassava4.1_009554m|PACid:17966295	13.6926	40.3647	-1.5597	0.000167627			cassava4.1_005672m|PACid:17961499	25.4719	6.24036	2.02921	0.000392826
cassava4.1_017864m|PACid:17979612	62.2281	182.81	-1.55471	2.66454e-15			cassava4.1_007789m|PACid:17976612	30.3452	7.4151	2.03293	7.80903e-05
cassava4.1_008686m|PACid:17993757	30.9262	90.7886	-1.55368	1.95885e-08			cassava4.1_000377m|PACid:17974173	104.983	25.6456	2.03337	1.27232e-13
cassava4.1_017390m|PACid:17974979	30.5236	89.4971	-1.55191	2.97147e-08			cassava4.1_018807m|PACid:17969719	31.7521	7.73685	2.03703	4.64972e-05
cassava4.1_011001m|PACid:17990344	15.3766	45.0442	-1.55061	8.2692e-05			cassava4.1_000396m|PACid:17976571	38.3769	9.30728	2.04381	8.83016e-06
cassava4.1_007525m|PACid:17962317	24.0874	70.5104	-1.54955	1.24011e-06			cassava4.1_013187m|PACid:17967652	472.383	114.515	2.04442	0
cassava4.1_019335m|PACid:17975533	19.6075	57.3852	-1.54927	8.72843e-06			cassava4.1_014619m|PACid:17963828	22.0063	5.18202	2.08633	0.00071122
cassava4.1_001878m|PACid:17985248	31.458	92.0539	-1.54905	1.71311e-08			cassava4.1_025564m|PACid:17962977	65.3768	15.3156	2.09377	3.03641e-09
cassava4.1_008986m|PACid:17966484	16.4704	48.1558	-1.54783	4.70251e-05			cassava4.1_012965m|PACid:17989253	40.8517	9.54773	2.09717	3.14593e-06
cassava4.1_005551m|PACid:17992023	67.7487	197.975	-1.54705	2.22045e-16			cassava4.1_010081m|PACid:17991295	460.025	107.07	2.10316	0
cassava4.1_016492m|PACid:17989240	25.3183	73.6074	-1.53967	7.12232e-07			cassava4.1_017849m|PACid:17970096	20.6313	4.78171	2.10924	0.000748784
cassava4.1_009612m|PACid:17989308	28.6792	83.3203	-1.53866	8.95426e-08			cassava4.1_010210m|PACid:17969585	61.0773	14.0619	2.11884	8.80834e-09
cassava4.1_025461m|PACid:17968859	22.6714	65.4833	-1.53025	2.48888e-06			cassava4.1_006691m|PACid:17980412	21.0308	4.83774	2.1201	0.000433879
cassava4.1_019555m|PACid:17988746	59.6123	171.951	-1.52831	3.04201e-14			cassava4.1_005927m|PACid:17977435	28.6311	6.55253	2.12746	8.21649e-05
cassava4.1_007555m|PACid:17968537	38.0374	109.564	-1.52628	1.8946e-09			cassava4.1_021526m|PACid:17966246	38.7919	8.78761	2.14221	3.23588e-06
cassava4.1_020819m|PACid:17984426	26.3645	75.5909	-1.51962	6.17676e-07			cassava4.1_016715m|PACid:17961828	600.182	134.557	2.15718	0
cassava4.1_016196m|PACid:17986107	32.975	94.5322	-1.51943	1.49476e-08			cassava4.1_015329m|PACid:17972424	1883.28	415.124	2.18163	0
cassava4.1_018021m|PACid:17985030	74.8983	214.55	-1.51831	0			cassava4.1_015310m|PACid:17960165	754.368	165.061	2.19227	0
cassava4.1_013686m|PACid:17983149	20.4921	58.2063	-1.50611	1.14975e-05			cassava4.1_019240m|PACid:17985810	22.2906	4.77559	2.22269	0.000249826
cassava4.1_009460m|PACid:17990797	73.4893	208.451	-1.50411	1.11022e-16			cassava4.1_014805m|PACid:17992417	32.6624	6.99739	2.22274	9.47127e-06
cassava4.1_034177m|PACid:17989175	18.8318	53.4125	-1.50401	2.32528e-05			cassava4.1_027500m|PACid:17985717	187.952	39.5989	2.24683	0
cassava4.1_011712m|PACid:17982654	52.4458	148.672	-1.50323	3.06644e-12			cassava4.1_013991m|PACid:17983364	54.6987	11.465	2.25426	1.55432e-08
cassava4.1_027847m|PACid:17981129	22.326	63.2334	-1.50196	5.68655e-06			cassava4.1_017834m|PACid:17986363	310.705	64.8565	2.26022	0
cassava4.1_006631m|PACid:17975345	25.5935	72.2559	-1.49734	1.07467e-06			cassava4.1_021823m|PACid:17976725	66.5306	13.8187	2.2674	2.19736e-10
cassava4.1_008800m|PACid:17986179	14.2459	40.1946	-1.49646	0.000336955			cassava4.1_005866m|PACid:17979591	50.0977	10.3174	2.27966	4.48717e-08
cassava4.1_016211m|PACid:17960168	51.9339	146.22	-1.49339	3.53018e-12			cassava4.1_009290m|PACid:17970093	123.315	25.3447	2.2826	0
cassava4.1_029521m|PACid:17985610	82.8653	232.847	-1.49054	0			cassava4.1_001378m|PACid:17975609	94.5984	19.3692	2.28805	4.84057e-14
cassava4.1_020472m|PACid:17978225	224.757	630.15	-1.48733	0			cassava4.1_022217m|PACid:17962107	74.5582	15.2552	2.28906	2.69709e-11
cassava4.1_025584m|PACid:17965106	58.5018	163.842	-1.48575	3.91798e-13			cassava4.1_009688m|PACid:17970362	24.1461	4.906	2.29917	8.14154e-05
cassava4.1_006258m|PACid:17984174	20.6528	57.431	-1.47549	1.73471e-05			cassava4.1_020818m|PACid:17984945	3341.76	676.28	2.30492	0
cassava4.1_006312m|PACid:17974639	26.3645	72.9539	-1.46839	2.08182e-06			cassava4.1_012282m|PACid:17991472	706.961	142.997	2.30565	0
cassava4.1_034362m|PACid:17990123	63.9208	176.668	-1.46669	5.77316e-14			cassava4.1_010255m|PACid:17963795	234.379	46.7559	2.32562	0
cassava4.1_015959m|PACid:17980960	45.2426	124.929	-1.46535	4.57933e-10			cassava4.1_016003m|PACid:17977308	139.582	27.7983	2.32804	0
cassava4.1_017382m|PACid:17976166	13.9913	38.6304	-1.46521	0.000392473			cassava4.1_011771m|PACid:17989419	27.7829	5.48125	2.34162	4.83023e-05
cassava4.1_008220m|PACid:17974364	18.6936	51.5208	-1.46261	5.31586e-05			cassava4.1_014426m|PACid:17976061	40.9739	8.00165	2.35634	1.10929e-06
cassava4.1_034353m|PACid:17990012	163.119	447.827	-1.45701	0			cassava4.1_007569m|PACid:17976151	506.071	98.0585	2.36762	0
cassava4.1_032732m|PACid:17973951	39.8828	109.14	-1.45234	3.66916e-09			cassava4.1_019161m|PACid:17993362	107.585	20.8043	2.37052	1.11022e-16
cassava4.1_011411m|PACid:17983241	14.6731	40.0517	-1.44869	0.000336955			cassava4.1_010726m|PACid:17968432	26.2306	5.06319	2.37313	8.36547e-05
cassava4.1_031755m|PACid:17980789	17.8011	48.5571	-1.44771	9.32431e-05			cassava4.1_003020m|PACid:17989952	464.909	89.2018	2.3818	0
cassava4.1_017248m|PACid:17968842	24.0251	65.3485	-1.44361	9.36748e-06			cassava4.1_007000m|PACid:17967817	291.36	54.8411	2.40947	0
cassava4.1_010463m|PACid:17990331	89.5207	243.355	-1.44277	0			cassava4.1_009711m|PACid:17960731	33.4862	6.26655	2.41782	5.45593e-06
cassava4.1_011074m|PACid:17966025	50.9131	138.001	-1.43857	4.48379e-11			cassava4.1_029650m|PACid:17969341	66.4027	12.0025	2.46791	7.01366e-11
cassava4.1_011403m|PACid:17971774	18.1128	49.0934	-1.43852	0.000119358			cassava4.1_016119m|PACid:17977126	20.3172	3.66648	2.47023	0.00023881
cassava4.1_027500m|PACid:17985717	97.1175	261.499	-1.429	0			cassava4.1_015855m|PACid:17966963	64.8744	11.6388	2.47871	6.4608e-11
cassava4.1_009717m|PACid:17971707	148.276	399.06	-1.42832	0			cassava4.1_020357m|PACid:17992117	22.161	3.87056	2.51741	7.42841e-05
cassava4.1_016663m|PACid:17993256	25.9314	69.6846	-1.42614	3.61923e-06			cassava4.1_014861m|PACid:17965035	28.3681	4.94411	2.52049	8.15206e-06
cassava4.1_005422m|PACid:17971581	21.0597	56.4244	-1.42183	4.94406e-05			cassava4.1_002818m|PACid:17959796	16.4564	2.84093	2.53421	0.000697483
cassava4.1_011779m|PACid:17960166	23.5618	63.1059	-1.42133	1.09612e-05			cassava4.1_024227m|PACid:17966526	42.8324	7.20586	2.57146	1.16061e-07
cassava4.1_024826m|PACid:17983725	19.6577	52.648	-1.42128	6.81933e-05			cassava4.1_032730m|PACid:17961376	20.2301	3.33514	2.60069	0.00023881
cassava4.1_012545m|PACid:17983071	170.811	457.218	-1.42048	0			cassava4.1_008267m|PACid:17959776	41.1346	6.74774	2.60788	5.78985e-08
cassava4.1_010997m|PACid:17989284	76.0833	203.412	-1.41875	5.66214e-15			cassava4.1_011768m|PACid:17976682	61.7009	9.63134	2.67948	2.80541e-11
cassava4.1_002275m|PACid:17977539	18.0505	48.0865	-1.4136	0.000177585			cassava4.1_019271m|PACid:17961289	88.7294	13.8268	2.68194	9.99201e-16
cassava4.1_022803m|PACid:17984827	37.4925	99.8334	-1.41292	5.29518e-08			cassava4.1_032325m|PACid:17977115	25.224	3.88318	2.69949	1.24459e-05
cassava4.1_007743m|PACid:17987392	21.2466	56.5686	-1.41277	4.94406e-05			cassava4.1_010547m|PACid:17983069	169.314	25.7126	2.71916	0
cassava4.1_004706m|PACid:17987010	14.7728	39.2514	-1.4098	0.000508266			cassava4.1_032589m|PACid:17977559	19.1491	2.89925	2.72352	0.0001136
cassava4.1_017019m|PACid:17992290	33.2497	88.3382	-1.4097	3.18718e-07			cassava4.1_023832m|PACid:17988852	40.3087	6.07895	2.7292	1.03374e-07
cassava4.1_020316m|PACid:17963440	87.0685	231.09	-1.40823	1.11022e-16			cassava4.1_017922m|PACid:17983981	41.2521	6.20734	2.73242	5.78985e-08
cassava4.1_014364m|PACid:17982775	18.0337	47.8621	-1.40818	0.000262915			cassava4.1_008066m|PACid:17973358	18.6087	2.66722	2.80257	0.000209064
cassava4.1_005194m|PACid:17963911	53.5154	141.698	-1.40479	9.16578e-11			cassava4.1_018093m|PACid:17991585	2855.66	389.877	2.87274	0
cassava4.1_018179m|PACid:17983204	36.1602	95.6428	-1.40325	1.34507e-07			cassava4.1_015766m|PACid:17986366	234.138	31.1666	2.90929	0
cassava4.1_030937m|PACid:17973950	56.965	150.614	-1.40271	1.81201e-11			cassava4.1_010995m|PACid:17993945	18.6657	2.47198	2.91665	0.000209064
cassava4.1_016479m|PACid:17978846	65.3882	172.632	-1.4006	9.69336e-13			cassava4.1_031708m|PACid:17980139	16.4098	2.16819	2.91999	0.000697483
cassava4.1_011077m|PACid:17969036	40.3346	106.205	-1.39676	2.2447e-08			cassava4.1_002314m|PACid:17990262	272.283	35.6829	2.9318	0
cassava4.1_009536m|PACid:17964422	87.3613	229.875	-1.39578	2.22045e-16			cassava4.1_014209m|PACid:17972365	17.1737	2.24779	2.93362	0.000382883
cassava4.1_012806m|PACid:17984607	25.7535	67.7365	-1.39516	7.99203e-06			cassava4.1_030482m|PACid:17968334	31.6608	4.02245	2.97655	1.39038e-06
cassava4.1_003989m|PACid:17964300	32.6334	85.815	-1.39488	5.50695e-07			cassava4.1_030833m|PACid:17965341	55.1102	6.97491	2.98207	1.34063e-11
cassava4.1_019654m|PACid:17974844	172.064	450.374	-1.38818	0			cassava4.1_032720m|PACid:17978253	16.3032	2.04981	2.99159	0.000697483
cassava4.1_018807m|PACid:17969719	44.3744	116.114	-1.38774	5.53178e-09			cassava4.1_013374m|PACid:17966448	991.523	124.24	2.99652	0
cassava4.1_014079m|PACid:17974895	62.4978	163.149	-1.38431	4.86822e-12			cassava4.1_010134m|PACid:17990024	52.8796	6.40132	3.04627	8.34242e-11
cassava4.1_011041m|PACid:17986231	140.491	366.613	-1.38378	0			cassava4.1_033844m|PACid:17961607	30.9121	3.63394	3.08856	5.88411e-07
cassava4.1_014427m|PACid:17977563	125.722	326.822	-1.37827	0			cassava4.1_009675m|PACid:17968527	39.2378	4.59152	3.0952	1.08562e-08
cassava4.1_029650m|PACid:17969341	13.9109	36.1268	-1.37686	0.000898168			cassava4.1_005699m|PACid:17991520	55.3748	6.40132	3.11279	1.34063e-11
cassava4.1_022113m|PACid:17992819	46.9539	121.651	-1.37343	2.74875e-09			cassava4.1_034353m|PACid:17990012	285.384	31.4662	3.18103	0
cassava4.1_010134m|PACid:17990024	33.6379	87.1465	-1.37335	4.69542e-07			cassava4.1_002618m|PACid:17965256	99.9465	10.4896	3.2522	0
cassava4.1_027260m|PACid:17982499	64.5332	167.062	-1.37227	3.55616e-12			cassava4.1_011424m|PACid:17993736	21.6225	2.24808	3.26576	3.3106e-05
cassava4.1_013442m|PACid:17970748	29.8192	77.1617	-1.37164	1.93167e-06			cassava4.1_012866m|PACid:17972105	139.209	14.1774	3.29559	0
cassava4.1_004884m|PACid:17993658	29.4622	76.1243	-1.36949	2.84513e-06			cassava4.1_006529m|PACid:17981724	27.3889	2.69251	3.34657	7.54043e-07
cassava4.1_005394m|PACid:17978980	17.5099	45.2411	-1.36947	0.000310957			cassava4.1_005313m|PACid:17992776	27.3689	2.57014	3.41262	7.54043e-07
cassava4.1_012800m|PACid:17965907	21.4138	55.2981	-1.36869	7.30884e-05			cassava4.1_025282m|PACid:17982168	16.107	1.48868	3.43558	0.000157676
cassava4.1_007100m|PACid:17967406	32.3346	83.4518	-1.36786	1.18973e-06			cassava4.1_026869m|PACid:17960936	168.151	15.4789	3.44138	0
cassava4.1_011619m|PACid:17986949	15.8619	40.9284	-1.36753	0.000645333			cassava4.1_021073m|PACid:17970210	21.787	1.82895	3.57438	6.05887e-06
cassava4.1_015878m|PACid:17981879	28.262	72.8084	-1.36524	7.21685e-06			cassava4.1_028365m|PACid:17978323	74.1049	6.21842	3.57495	1.11022e-16
cassava4.1_032514m|PACid:17984770	17.9003	46.1059	-1.36497	0.00020918			cassava4.1_025664m|PACid:17966250	19.6866	1.61529	3.60735	2.25048e-05
cassava4.1_014208m|PACid:17964823	75.3511	193.959	-1.36405	1.37668e-13			cassava4.1_001551m|PACid:17989836	1525.89	118.792	3.68313	0
cassava4.1_005720m|PACid:17970393	18.5661	47.6058	-1.35847	0.000262915			cassava4.1_034273m|PACid:17978624	47.4861	3.40496	3.8018	1.17674e-11
cassava4.1_009864m|PACid:17968740	53.4135	136.348	-1.35202	6.14712e-10			cassava4.1_017076m|PACid:17989847	833.408	57.8162	3.84948	0
cassava4.1_008363m|PACid:17974970	44.7036	114.113	-1.352	1.18701e-08			cassava4.1_024994m|PACid:17987750	28.8556	1.84148	3.96992	5.74448e-08
cassava4.1_009245m|PACid:17963775	68.3075	174.126	-1.35002	2.74181e-12			cassava4.1_015594m|PACid:17986098	1212.44	72.2273	4.06923	0
cassava4.1_016112m|PACid:17986382	27.8557	70.9898	-1.34964	8.51454e-06			cassava4.1_011392m|PACid:17967763	15.6478	0.91176	4.10116	4.41297e-05
cassava4.1_034166m|PACid:17973814	177.441	450.99	-1.34575	0			cassava4.1_023897m|PACid:17959942	25.9436	1.39384	4.21825	4.27543e-07
cassava4.1_009396m|PACid:17983447	182.617	464.026	-1.34539	0			cassava4.1_018713m|PACid:17987817	69.6158	3.54115	4.29712	0
cassava4.1_005373m|PACid:17966282	15.6647	39.7834	-1.34465	0.000957322			cassava4.1_012917m|PACid:17983640	12.8773	0.60553	4.41049	0.000349799
cassava4.1_011447m|PACid:17990795	48.1481	121.582	-1.33638	9.00571e-09			cassava4.1_027688m|PACid:17985945	44.3505	2.03747	4.4441	1.10855e-11
cassava4.1_004618m|PACid:17991078	56.675	143.055	-1.33578	2.60143e-10			cassava4.1_011585m|PACid:17969357	63.6635	2.89216	4.46025	0
cassava4.1_009247m|PACid:17973833	84.7749	213.531	-1.33273	1.54321e-14			cassava4.1_028739m|PACid:17982814	202.329	9.1845	4.46136	0
cassava4.1_006140m|PACid:17972634	22.0698	55.5591	-1.33195	0.000132597			cassava4.1_024243m|PACid:17960868	19.3872	0.779065	4.63722	2.74253e-06
cassava4.1_011100m|PACid:17977431	25.4996	64.1259	-1.33044	2.55108e-05			cassava4.1_020105m|PACid:17963765	37.3753	1.45185	4.68613	1.29998e-10
cassava4.1_012337m|PACid:17980319	16.6911	41.9318	-1.32897	0.00080517			cassava4.1_021319m|PACid:17989840	60.9663	2.25016	4.75991	2.22045e-16
cassava4.1_025945m|PACid:17978867	48.6763	122.166	-1.32755	6.2031e-09			cassava4.1_020568m|PACid:17980338	372.388	13.1309	4.82577	0
cassava4.1_024742m|PACid:17966312	19.1108	47.8963	-1.32553	0.00047567			cassava4.1_016243m|PACid:17990684	14.1932	0.48772	4.863	8.81224e-05
cassava4.1_012501m|PACid:17971161	99.9005	249.684	-1.32154	1.11022e-16			cassava4.1_012511m|PACid:17983370	66.0005	2.16852	4.92769	0
cassava4.1_009354m|PACid:17986816	38.4823	95.9714	-1.31841	4.40518e-07			cassava4.1_020746m|PACid:17988417	106.363	3.24574	5.0343	0
cassava4.1_007953m|PACid:17987460	44.4517	110.724	-1.31665	5.31629e-08			cassava4.1_019648m|PACid:17970649	197.952	5.77818	5.09839	0
cassava4.1_006601m|PACid:17989018	25.3196	63.0465	-1.31616	3.7273e-05			cassava4.1_004724m|PACid:17970556	39.6429	1.00413	5.30305	3.32171e-11
cassava4.1_022761m|PACid:17966330	25.5085	63.51	-1.316	3.7273e-05			cassava4.1_019530m|PACid:17964633	614.461	13.0215	5.56036	0
cassava4.1_008246m|PACid:17979166	23.9479	59.592	-1.31522	5.23097e-05			cassava4.1_016105m|PACid:17989104	11.8405	0.240425	5.622	0.000695062
cassava4.1_002661m|PACid:17988771	35.1598	87.4849	-1.31511	1.5327e-06			cassava4.1_013427m|PACid:17966048	46.5969	0.907988	5.68141	1.54321e-14
cassava4.1_017104m|PACid:17964506	61.8596	153.866	-1.31461	1.15093e-10			cassava4.1_018430m|PACid:17970120	44.5278	0.601466	6.21008	6.36158e-14
cassava4.1_015051m|PACid:17990028	35.9269	89.2913	-1.31346	7.26408e-07			cassava4.1_030779m|PACid:17988070	445.515	0.361656	10.2666	0
cassava4.1_011561m|PACid:17994151	15.8308	39.3325	-1.31299	0.000957322			cassava4.1_020252m|PACid:17978178	45.5365	0	NA	4.44089e-16
cassava4.1_014594m|PACid:17968000	55.1353	136.836	-1.3114	1.9504e-09			cassava4.1_013928m|PACid:17964929	0	9.51869	NA	0.000252681
cassava4.1_005553m|PACid:17985927	24.0412	59.628	-1.31048	9.36356e-05			cassava4.1_015705m|PACid:17989682	0	8.26717	NA	0.000517111
cassava4.1_019479m|PACid:17963830	208.584	516.322	-1.30764	0
cassava4.1_020192m|PACid:17981214	1019.86	2523.92	-1.3073	0
cassava4.1_004125m|PACid:17973595	24.289	60.0447	-1.30573	6.44519e-05
cassava4.1_000659m|PACid:17985898	28.0835	69.1892	-1.30082	2.22786e-05
cassava4.1_010373m|PACid:17975161	40.0912	98.692	-1.29965	4.54055e-07
cassava4.1_018236m|PACid:17970885	29.6044	72.8027	-1.29818	1.29457e-05
cassava4.1_018679m|PACid:17990205	22.9844	56.4855	-1.29722	9.07765e-05
cassava4.1_009726m|PACid:17993377	27.914	68.4621	-1.29432	1.82028e-05
cassava4.1_022982m|PACid:17982844	27.3033	66.9642	-1.29432	3.83351e-05
cassava4.1_007926m|PACid:17972067	17.3867	42.6259	-1.29374	0.000989115
cassava4.1_019068m|PACid:17970391	21.6685	53.08	-1.29257	0.0001576
cassava4.1_014454m|PACid:17988950	99.934	244.653	-1.29169	8.88178e-16
cassava4.1_020159m|PACid:17981567	739.956	1811.23	-1.29146	0
cassava4.1_003261m|PACid:17992501	35.9404	87.9252	-1.29067	1.5327e-06
cassava4.1_003144m|PACid:17970871	95.673	233.916	-1.28981	5.32907e-15
cassava4.1_010412m|PACid:17960515	40.557	98.9653	-1.28697	4.54055e-07
cassava4.1_018172m|PACid:17961067	31.5382	76.8388	-1.28473	9.18251e-06
cassava4.1_029236m|PACid:17993402	69.193	168.532	-1.28432	4.3859e-11
cassava4.1_008941m|PACid:17980692	44.6879	108.676	-1.28207	1.10902e-07
cassava4.1_012384m|PACid:17991953	77.2468	187.711	-1.28097	3.89611e-12
cassava4.1_016031m|PACid:17981110	21.1442	51.3007	-1.27872	0.000333523
cassava4.1_006414m|PACid:17980631	38.9755	94.4819	-1.27747	6.37617e-07
cassava4.1_016790m|PACid:17974617	50.4167	121.952	-1.27434	2.7847e-08
cassava4.1_009737m|PACid:17969406	41.2251	99.6565	-1.27344	5.50274e-07
cassava4.1_021660m|PACid:17963306	48.178	116.141	-1.26943	5.61652e-08
cassava4.1_002448m|PACid:17973586	38.6563	92.7242	-1.26224	1.32451e-06
cassava4.1_006554m|PACid:17977241	42.9941	103.075	-1.26148	2.24281e-07
cassava4.1_015516m|PACid:17977633	33.0437	79.202	-1.26116	9.33977e-06
cassava4.1_001092m|PACid:17967369	31.9247	76.4189	-1.25925	9.18251e-06
cassava4.1_011354m|PACid:17993322	62.1969	148.707	-1.25755	1.22833e-09
cassava4.1_009233m|PACid:17991143	75.1587	179.566	-1.2565	2.27426e-11
cassava4.1_010849m|PACid:17985771	48.3403	115.447	-1.25594	8.0435e-08
cassava4.1_016474m|PACid:17990668	114.769	273.714	-1.25393	1.11022e-16
cassava4.1_019708m|PACid:17985021	57.4907	137.034	-1.25313	4.11904e-09
cassava4.1_005579m|PACid:17964433	50.0181	118.795	-1.24795	8.12639e-08
cassava4.1_004789m|PACid:17985737	19.851	47.1332	-1.24753	0.00047567
cassava4.1_009463m|PACid:17963148	19.3074	45.7303	-1.24399	0.000998126
cassava4.1_034202m|PACid:17976510	107.341	254.232	-1.24394	2.10942e-15
cassava4.1_007185m|PACid:17992731	159.54	377.723	-1.24341	0
cassava4.1_004453m|PACid:17977228	39.8323	94.2345	-1.24232	1.1147e-06
cassava4.1_016478m|PACid:17974629	46.5564	110.117	-1.24199	1.62339e-07
cassava4.1_013619m|PACid:17988464	81.3642	192.437	-1.24192	5.75218e-12
cassava4.1_013214m|PACid:17985280	21.3427	50.4215	-1.2403	0.000481628
cassava4.1_011736m|PACid:17988960	31.6887	74.7927	-1.23893	1.90298e-05
cassava4.1_027467m|PACid:17968130	32.2743	76.0263	-1.23611	1.59573e-05
cassava4.1_005378m|PACid:17993456	20.2554	47.6723	-1.23484	0.000831143
cassava4.1_018737m|PACid:17986123	29.0624	68.2339	-1.23133	5.56105e-05
cassava4.1_005635m|PACid:17967586	45.0705	105.797	-1.23104	5.59585e-07
cassava4.1_012464m|PACid:17968634	77.194	180.804	-1.22787	4.63168e-11
cassava4.1_020126m|PACid:17966621	108.047	252.888	-1.22683	6.99441e-15
cassava4.1_002195m|PACid:17988680	38.5907	90.3095	-1.22662	2.71947e-06
cassava4.1_016963m|PACid:17978097	568.989	1328.96	-1.22383	0
cassava4.1_020648m|PACid:17977718	303.92	708.336	-1.22074	0
cassava4.1_016611m|PACid:17988770	98.6436	229.188	-1.21623	1.10245e-13
cassava4.1_018849m|PACid:17982343	25.2091	58.5321	-1.21528	0.000233179
cassava4.1_002331m|PACid:17992253	51.1938	118.842	-1.215	1.37618e-07
cassava4.1_010334m|PACid:17962764	99.1289	229.784	-1.2129	1.85296e-13
cassava4.1_012390m|PACid:17981546	58.5891	135.744	-1.21218	1.42382e-08
cassava4.1_018507m|PACid:17969677	331.32	767.342	-1.21164	0
cassava4.1_016780m|PACid:17982613	23.3027	53.9035	-1.20988	0.000479414
cassava4.1_019508m|PACid:17975743	81.5725	188.086	-1.20524	2.32263e-11
cassava4.1_018559m|PACid:17970405	98.9658	227.868	-1.2032	2.20157e-13
cassava4.1_009709m|PACid:17964594	27.577	63.4142	-1.20134	0.000113735
cassava4.1_014146m|PACid:17991875	39.9367	91.7321	-1.19971	3.25156e-06
cassava4.1_011809m|PACid:17961923	75.5505	173.488	-1.19932	1.85067e-10
cassava4.1_005859m|PACid:17993468	23.3893	53.6679	-1.19821	0.000479414
cassava4.1_002964m|PACid:17981435	27.2033	62.4084	-1.19796	0.000162078
cassava4.1_011175m|PACid:17963323	25.5239	58.5416	-1.19762	0.000233179
cassava4.1_030357m|PACid:17989144	29.1749	66.8181	-1.19551	0.000112616
cassava4.1_017197m|PACid:17991214	30.8541	70.4502	-1.19114	4.65003e-05
cassava4.1_024336m|PACid:17978676	30.0873	68.6856	-1.19085	9.38646e-05
cassava4.1_011745m|PACid:17981892	45.158	102.983	-1.18935	1.58545e-06
cassava4.1_009475m|PACid:17970601	27.5745	62.8093	-1.18764	0.000162078
cassava4.1_015511m|PACid:17960616	41.1942	93.7767	-1.18679	4.57087e-06
cassava4.1_013615m|PACid:17992728	23.346	53.1271	-1.18627	0.000479414
cassava4.1_002048m|PACid:17972999	40.7925	92.6894	-1.1841	3.86565e-06
cassava4.1_007560m|PACid:17972004	61.2298	138.87	-1.18143	2.36312e-08
cassava4.1_008095m|PACid:17988020	55.8079	126.355	-1.17894	6.8107e-08
cassava4.1_020539m|PACid:17991414	267.729	605.887	-1.17828	0
cassava4.1_017018m|PACid:17989401	25.8359	58.3663	-1.17576	0.000233179
cassava4.1_002110m|PACid:17991949	30.6041	69.0479	-1.17387	6.61955e-05
cassava4.1_015865m|PACid:17962313	52.3335	117.629	-1.16844	3.23436e-07
cassava4.1_012293m|PACid:17964402	66.4146	149.141	-1.16711	6.95966e-09
cassava4.1_031096m|PACid:17974614	30.7983	69.0492	-1.16477	6.61955e-05
cassava4.1_016078m|PACid:17983202	75.7965	169.607	-1.162	7.24382e-10
cassava4.1_020224m|PACid:17989122	215.515	482.156	-1.16171	0
cassava4.1_015458m|PACid:17992195	30.9005	69.1308	-1.1617	6.61955e-05
cassava4.1_018121m|PACid:17986362	57.4091	128.234	-1.15943	9.46449e-08
cassava4.1_012882m|PACid:17966612	74.7354	166.359	-1.15444	1.21033e-09
cassava4.1_014707m|PACid:17969363	54.5519	121.386	-1.1539	2.26458e-07
cassava4.1_014072m|PACid:17961833	46.3902	103.149	-1.15283	1.86473e-06
cassava4.1_012050m|PACid:17992990	44.6925	99.1233	-1.14919	2.66958e-06
cassava4.1_009217m|PACid:17976496	43.3338	96.0239	-1.1479	4.49023e-06
cassava4.1_018692m|PACid:17979061	23.2966	51.6065	-1.14743	0.00096567
cassava4.1_020658m|PACid:17963292	22.7655	50.3528	-1.14522	0.000821307
cassava4.1_008891m|PACid:17984950	38.4274	84.9327	-1.14419	2.18555e-05
cassava4.1_032880m|PACid:17963261	39.3229	86.8004	-1.14233	1.82169e-05
cassava4.1_012526m|PACid:17989871	23.7759	52.4264	-1.14079	0.000682141
cassava4.1_007312m|PACid:17984791	57.7371	127.119	-1.13861	1.32624e-07
cassava4.1_001879m|PACid:17968801	74.8848	164.752	-1.13756	2.36402e-09
cassava4.1_020026m|PACid:17972609	38.8049	85.2231	-1.13501	1.55671e-05
cassava4.1_031421m|PACid:17991876	27.0736	59.3887	-1.1333	0.000456871
cassava4.1_015127m|PACid:17970169	117.833	258.476	-1.13328	8.4488e-14
cassava4.1_002059m|PACid:17984450	69.0273	151.402	-1.13315	1.55582e-08
cassava4.1_014303m|PACid:17963253	48.7009	106.464	-1.12834	1.82315e-06
cassava4.1_014450m|PACid:17977848	127.723	278.645	-1.12541	1.45439e-14
cassava4.1_005226m|PACid:17982801	70.9833	154.464	-1.12172	9.35324e-09
cassava4.1_013677m|PACid:17983222	23.5079	51.0934	-1.11999	0.00096567
cassava4.1_026795m|PACid:17965322	32.6345	70.7476	-1.11628	0.000128856
cassava4.1_019777m|PACid:17978069	2257.98	4866.27	-1.10778	0
cassava4.1_029504m|PACid:17960463	41.1136	88.5797	-1.10736	2.45711e-05
cassava4.1_017157m|PACid:17972690	380.152	818.587	-1.10656	0
cassava4.1_005784m|PACid:17969419	41.0628	88.2506	-1.10377	2.45711e-05
cassava4.1_019346m|PACid:17989244	49.2791	105.145	-1.09334	4.10064e-06
cassava4.1_029429m|PACid:17983292	37.8531	80.4434	-1.08756	5.12601e-05
cassava4.1_010102m|PACid:17971805	167.618	355.926	-1.0864	0
cassava4.1_013217m|PACid:17966655	29.7908	63.1179	-1.08318	0.000314634
cassava4.1_018828m|PACid:17966908	41.7574	88.3954	-1.08194	2.45711e-05
cassava4.1_018413m|PACid:17992375	46.5271	98.4077	-1.0807	9.8237e-06
cassava4.1_004768m|PACid:17971777	122.673	259.238	-1.07946	6.40044e-13
cassava4.1_014223m|PACid:17971842	29.6835	62.6998	-1.0788	0.000439323
cassava4.1_004506m|PACid:17992850	58.4685	123.215	-1.07544	7.97393e-07
cassava4.1_017953m|PACid:17970671	283.962	595.509	-1.06842	0
cassava4.1_021525m|PACid:17990579	82.7533	173.187	-1.06544	5.50471e-09
cassava4.1_012740m|PACid:17983817	68.9206	144.184	-1.0649	9.45173e-08
cassava4.1_018911m|PACid:17989831	35.6235	74.3788	-1.06206	0.000143277
cassava4.1_020957m|PACid:17990122	42.9503	89.65	-1.06164	2.83349e-05
cassava4.1_010536m|PACid:17980415	37.1565	77.3091	-1.05702	0.000136401
cassava4.1_019504m|PACid:17961275	245.803	510.665	-1.05488	0
cassava4.1_012602m|PACid:17968883	69.6961	144.356	-1.05048	1.48884e-07
cassava4.1_021499m|PACid:17962765	102.153	211.322	-1.04872	2.82534e-10
cassava4.1_017754m|PACid:17980800	42.5591	87.9648	-1.04746	5.38622e-05
cassava4.1_015155m|PACid:17976385	29.8077	61.5878	-1.04696	0.000610676
cassava4.1_010255m|PACid:17963795	186.237	384.215	-1.04477	0
cassava4.1_015491m|PACid:17966830	82.1088	169.361	-1.04449	1.93318e-08
cassava4.1_015568m|PACid:17988921	50.9592	105.1	-1.04434	6.51816e-06
cassava4.1_017242m|PACid:17969132	107.763	221.104	-1.03686	1.1507e-10
cassava4.1_013132m|PACid:17991385	267.52	546.78	-1.03132	0
cassava4.1_013642m|PACid:17971445	40.8362	83.2072	-1.02686	7.80613e-05
cassava4.1_006924m|PACid:17967525	63.2142	128.682	-1.02549	1.54566e-06
cassava4.1_015827m|PACid:17960956	37.9318	77.1776	-1.02478	0.000136401
cassava4.1_018955m|PACid:17982435	64.3443	130.655	-1.02188	1.28746e-06
cassava4.1_014677m|PACid:17980750	117.897	239.236	-1.0209	3.53396e-11
cassava4.1_019134m|PACid:17984878	49.1378	99.4416	-1.01702	2.75666e-05
cassava4.1_011093m|PACid:17972270	50.813	102.506	-1.01243	1.68083e-05
cassava4.1_011882m|PACid:17984216	65.2138	131.543	-1.01229	1.45708e-06
cassava4.1_025179m|PACid:17981669	39.3223	79.1076	-1.00847	0.000176795
cassava4.1_002675m|PACid:17978535	68.9417	138.662	-1.00813	6.20331e-07
cassava4.1_005040m|PACid:17961688	37.9382	76.0867	-1.00399	0.000187618
cassava4.1_015622m|PACid:17961127	39.5551	79.1924	-1.0015	0.000176795
cassava4.1_014518m|PACid:17978616	108.31	216.765	-1.00097	8.09996e-10
cassava4.1_019599m|PACid:17975658	52.4206	104.902	-1.00083	2.1524e-05
cassava4.1_013010m|PACid:17977006	61.4873	122.997	-1.00026	4.10935e-06
cassava4.1_013257m|PACid:17963171	43.5034	86.9916	-0.999748	0.00011421
cassava4.1_029939m|PACid:17960519	44.1178	88.2059	-0.999514	9.48052e-05
cassava4.1_016326m|PACid:17982811	97.0216	193.804	-0.998218	7.95186e-09
cassava4.1_024770m|PACid:17984722	32.7551	65.3207	-0.99582	0.000658842
cassava4.1_016513m|PACid:17973194	121.465	242.126	-0.995216	7.80449e-11
cassava4.1_011828m|PACid:17982593	96.3376	191.728	-0.992889	9.52752e-09
cassava4.1_002955m|PACid:17977396	33.8788	67.3597	-0.991504	0.000545454
cassava4.1_015299m|PACid:17990683	68.3333	135.71	-0.989863	1.54261e-06
cassava4.1_029514m|PACid:17961550	102.319	203.192	-0.989763	3.22276e-09
cassava4.1_020758m|PACid:17982822	125.617	249.195	-0.988243	5.12375e-11
cassava4.1_027403m|PACid:17972274	74.828	148.415	-0.987987	3.82013e-07
cassava4.1_017011m|PACid:17959899	56.3896	111.842	-0.987966	1.394e-05
cassava4.1_014730m|PACid:17978788	39.3426	77.9389	-0.986254	0.000327587
cassava4.1_031388m|PACid:17994188	67.8675	134.398	-0.985716	1.36999e-06
cassava4.1_017475m|PACid:17990479	70.0571	138.683	-0.985193	1.44348e-06
cassava4.1_017662m|PACid:17968055	1277.58	2528.62	-0.984931	0
cassava4.1_008453m|PACid:17973912	306.827	606.824	-0.983854	0
cassava4.1_009450m|PACid:17985682	69.6938	34.8385	1.00035	0.000700483
cassava4.1_032865m|PACid:17991075	209.687	104.517	1.0045	4.34231e-09
cassava4.1_019008m|PACid:17975884	587.967	292.17	1.00893	0
cassava4.1_021895m|PACid:17989686	84.7511	42.1057	1.00922	0.000231802
cassava4.1_005969m|PACid:17965474	167.711	83.2947	1.00968	1.51423e-07
cassava4.1_030179m|PACid:17980660	203.664	101.022	1.01152	7.20297e-09
cassava4.1_025559m|PACid:17982530	427.849	211.391	1.01719	0
cassava4.1_002378m|PACid:17960501	125.37	61.9108	1.01793	3.56009e-06
cassava4.1_012697m|PACid:17970678	73.2554	35.9564	1.02669	0.000317897
cassava4.1_000402m|PACid:17990097	93.6917	45.9818	1.02686	5.57963e-05
cassava4.1_029389m|PACid:17969467	90.3777	44.3541	1.0269	8.99068e-05
cassava4.1_008603m|PACid:17980646	68.3995	33.5468	1.02781	0.000615559
cassava4.1_031321m|PACid:17973845	82.2528	40.325	1.02839	0.000180387
cassava4.1_033274m|PACid:17992266	70.646	34.6187	1.02906	0.000516144
cassava4.1_009458m|PACid:17960308	165.736	81.1481	1.03026	1.1821e-07
cassava4.1_012777m|PACid:17969094	614.812	300.968	1.03054	0
cassava4.1_020656m|PACid:17964004	212.289	103.903	1.0308	1.18503e-09
cassava4.1_018733m|PACid:17978398	2351.18	1148.07	1.03417	0
cassava4.1_001804m|PACid:17993339	82.6801	40.3722	1.03418	0.000180387
cassava4.1_007099m|PACid:17980622	194.099	94.643	1.03623	5.38943e-09
cassava4.1_034260m|PACid:17982989	654.65	318.842	1.03788	0
cassava4.1_032971m|PACid:17989465	84.0729	40.9076	1.03927	9.75074e-05
cassava4.1_016653m|PACid:17970062	1253.88	609.928	1.03969	0
cassava4.1_004294m|PACid:17981483	73.3313	35.6332	1.04121	0.000317897
cassava4.1_019522m|PACid:17961943	395.843	192.256	1.0419	1.11022e-16
cassava4.1_001517m|PACid:17976963	64.102	31.1313	1.042	0.00087633
cassava4.1_025260m|PACid:17961713	107.392	52.0007	1.04629	1.66729e-05
cassava4.1_017298m|PACid:17974042	1590.27	769.8	1.04671	0
cassava4.1_025491m|PACid:17960505	259.463	125.464	1.04826	1.21331e-11
cassava4.1_020084m|PACid:17972142	255.892	123.595	1.04991	1.69521e-11
cassava4.1_017713m|PACid:17993193	930.039	448.08	1.05354	0
cassava4.1_018450m|PACid:17990427	145.102	69.9009	1.05368	2.71569e-07
cassava4.1_010994m|PACid:17976059	135.437	65.1262	1.05631	9.84777e-07
cassava4.1_009804m|PACid:17971921	78.2001	37.5442	1.05858	0.000164156
cassava4.1_002229m|PACid:17975286	199.546	95.6491	1.0609	1.84748e-09
cassava4.1_015723m|PACid:17960749	100.561	48.198	1.06102	2.44813e-05
cassava4.1_003601m|PACid:17963421	151.435	72.4757	1.06313	1.63447e-07
cassava4.1_018557m|PACid:17994017	95.3112	45.5737	1.06444	3.0124e-05
cassava4.1_007859m|PACid:17962879	180.659	86.2289	1.06703	1.13582e-08
cassava4.1_006110m|PACid:17974932	554.825	264.572	1.06837	0
cassava4.1_009395m|PACid:17991593	504.563	238.891	1.07868	0
cassava4.1_022833m|PACid:17963103	282.754	133.803	1.07944	3.86691e-13
cassava4.1_015104m|PACid:17960294	1645.44	778.391	1.07991	0
cassava4.1_008927m|PACid:17967762	110.824	52.2843	1.08382	6.65021e-06
cassava4.1_000894m|PACid:17980957	129.032	60.8525	1.08434	6.69691e-07
cassava4.1_004312m|PACid:17989428	76.6363	36.1048	1.08584	0.000195354
cassava4.1_025686m|PACid:17975342	65.1308	30.6712	1.08645	0.000404127
cassava4.1_023572m|PACid:17983588	362.693	170.709	1.08721	1.11022e-16
cassava4.1_016580m|PACid:17991756	309.363	145.408	1.08919	2.10942e-14
cassava4.1_019071m|PACid:17984798	107.854	50.6777	1.08966	6.84561e-06
cassava4.1_013653m|PACid:17976058	1024.14	479.713	1.09417	0
cassava4.1_015471m|PACid:17984908	59.6477	27.8778	1.09735	0.000682284
cassava4.1_015852m|PACid:17979490	318.103	148.565	1.0984	5.10703e-15
cassava4.1_012571m|PACid:17987641	95.2374	44.4665	1.09881	1.9058e-05
cassava4.1_019161m|PACid:17993362	314.638	146.581	1.10199	7.10543e-15
cassava4.1_025763m|PACid:17962602	98.771	45.8302	1.10779	1.16797e-05
cassava4.1_018871m|PACid:17967850	68.8574	31.9408	1.10821	0.000245433
cassava4.1_013438m|PACid:17960412	1484.6	687.919	1.10977	0
cassava4.1_019057m|PACid:17966913	501.635	232.339	1.1104	0
cassava4.1_006320m|PACid:17990081	253.991	117.547	1.11154	2.17759e-12
cassava4.1_004180m|PACid:17970477	146.479	67.7152	1.11314	8.00712e-08
cassava4.1_006864m|PACid:17988647	193.795	89.5363	1.11399	7.9163e-10
cassava4.1_020657m|PACid:17984231	276.601	127.68	1.11527	1.63536e-13
cassava4.1_019718m|PACid:17992072	75.8636	35.0126	1.11553	0.00016943
cassava4.1_033755m|PACid:17981459	129.242	59.5275	1.11845	4.20808e-07
cassava4.1_019578m|PACid:17982145	283.394	130.443	1.11939	7.29417e-14
cassava4.1_026472m|PACid:17966935	103.156	47.388	1.12224	6.03466e-06
cassava4.1_019969m|PACid:17975877	77.5522	35.6102	1.12288	8.89491e-05
cassava4.1_015617m|PACid:17976561	272.617	125.016	1.12476	2.27374e-13
cassava4.1_007456m|PACid:17965789	69.2462	31.7544	1.12478	0.000176702
cassava4.1_015881m|PACid:17968630	462.425	211.993	1.1252	0
cassava4.1_034399m|PACid:17969101	178.56	81.755	1.12703	2.17988e-09
cassava4.1_008530m|PACid:17963856	91.5126	41.8672	1.12815	1.66668e-05
cassava4.1_003905m|PACid:17981222	129.353	59.1317	1.12931	4.20808e-07
cassava4.1_010545m|PACid:17984133	538.754	244.756	1.13828	0
cassava4.1_012081m|PACid:17970303	100.893	45.7095	1.14226	6.11951e-06
cassava4.1_020516m|PACid:17980769	5804.15	2619.17	1.14797	0
cassava4.1_010561m|PACid:17967257	3004.97	1351.41	1.15288	0
cassava4.1_011135m|PACid:17960892	255.677	114.732	1.15605	2.82663e-13
cassava4.1_019634m|PACid:17985555	188.496	84.4783	1.15788	3.67764e-10
cassava4.1_002934m|PACid:17980318	110.682	49.4558	1.16221	1.62623e-06
cassava4.1_020512m|PACid:17975699	1539.61	686.918	1.16435	0
cassava4.1_012105m|PACid:17981118	228.172	101.687	1.16598	3.25429e-12
cassava4.1_007543m|PACid:17961071	282.767	126.015	1.16602	1.52101e-14
cassava4.1_015109m|PACid:17993004	189.852	84.5232	1.16745	2.65878e-10
cassava4.1_011400m|PACid:17961496	203.991	90.6272	1.17049	5.19644e-11
cassava4.1_017114m|PACid:17961313	61.403	27.2472	1.1722	0.000351271
cassava4.1_015205m|PACid:17971548	267.688	118.618	1.17423	4.04121e-14
cassava4.1_019956m|PACid:17981597	218.867	96.821	1.17666	7.3419e-12
cassava4.1_002370m|PACid:17992186	60.0768	26.5697	1.17703	0.000296789
cassava4.1_003223m|PACid:17971827	188.873	83.4248	1.17887	2.25983e-10
cassava4.1_005911m|PACid:17965801	122.521	54.1143	1.17895	3.6676e-07
cassava4.1_017231m|PACid:17978561	51.9648	22.8861	1.18306	0.000829074
cassava4.1_012485m|PACid:17980541	130.481	57.4623	1.18316	1.15403e-07
cassava4.1_015213m|PACid:17994051	88.4456	38.9254	1.18408	1.01566e-05
cassava4.1_008877m|PACid:17971294	139.358	61.3095	1.18462	4.29322e-08
cassava4.1_030151m|PACid:17977708	56.7046	24.9398	1.18501	0.000416856
cassava4.1_016643m|PACid:17967509	223.458	98.2329	1.18573	3.82394e-12
cassava4.1_005310m|PACid:17968498	210.989	92.6098	1.18793	1.40575e-11
cassava4.1_033171m|PACid:17991180	65.7493	28.715	1.19517	0.000150153
cassava4.1_019385m|PACid:17980496	999.433	436.312	1.19575	0
cassava4.1_014616m|PACid:17986938	706.172	308.104	1.1966	0
cassava4.1_005851m|PACid:17972116	139.625	60.8822	1.19747	2.59657e-08
cassava4.1_020173m|PACid:17981029	61.5305	26.7834	1.19996	0.000210241
cassava4.1_016264m|PACid:17991360	193.922	84.3945	1.20026	7.15251e-11
cassava4.1_020376m|PACid:17979796	80.1592	34.6768	1.2089	1.96868e-05
cassava4.1_009088m|PACid:17961529	156.781	67.7184	1.21113	3.04623e-09
cassava4.1_009038m|PACid:17978896	493.117	212.942	1.21147	0
cassava4.1_004283m|PACid:17973776	355.797	153.516	1.21266	0
cassava4.1_020229m|PACid:17983959	570.221	245.965	1.21307	0
cassava4.1_005532m|PACid:17967511	56.7642	24.4704	1.21395	0.000416856
cassava4.1_012704m|PACid:17974516	71.7312	30.9147	1.21431	5.38872e-05
cassava4.1_007076m|PACid:17993442	143.078	61.2623	1.22374	1.12494e-08
cassava4.1_014441m|PACid:17986985	519.561	222.213	1.22535	0
cassava4.1_015394m|PACid:17977756	355.804	151.871	1.22824	0
cassava4.1_017683m|PACid:17961531	131.676	56.1754	1.22898	4.97167e-08
cassava4.1_002125m|PACid:17967766	148.9	63.5054	1.22939	5.8068e-09
cassava4.1_006481m|PACid:17969409	149.882	63.459	1.23993	4.13245e-09
cassava4.1_004894m|PACid:17967935	85.9518	36.3634	1.24104	1.0035e-05
cassava4.1_019299m|PACid:17966978	135.457	57.285	1.24161	2.14153e-08
cassava4.1_016253m|PACid:17984237	140.252	59.3015	1.24188	1.10363e-08
cassava4.1_013498m|PACid:17977488	101.625	42.9313	1.24315	9.46587e-07
cassava4.1_020474m|PACid:17988697	89.8501	37.9274	1.24428	4.25677e-06
cassava4.1_012779m|PACid:17967004	267.78	112.944	1.24544	1.88738e-15
cassava4.1_018710m|PACid:17970037	65.5417	27.6337	1.24599	8.83912e-05
cassava4.1_025134m|PACid:17968562	54.6581	22.8444	1.25859	0.000287075
cassava4.1_017898m|PACid:17987009	124.434	51.9513	1.26015	3.93992e-08
cassava4.1_019313m|PACid:17977350	111.225	46.4199	1.26067	2.48491e-07
cassava4.1_029290m|PACid:17971503	85.6273	35.6997	1.26216	5.87531e-06
cassava4.1_028277m|PACid:17990623	150.338	62.5452	1.26524	1.7242e-09
cassava4.1_033760m|PACid:17975458	130.007	53.9816	1.26805	1.42549e-08
cassava4.1_009059m|PACid:17964295	147.852	61.2176	1.27213	2.8563e-09
cassava4.1_016688m|PACid:17960156	64.1353	26.5078	1.2747	7.28599e-05
cassava4.1_016751m|PACid:17985542	1844.25	760.099	1.27877	0
cassava4.1_016341m|PACid:17973461	242.296	99.4719	1.28441	1.04361e-14
cassava4.1_032399m|PACid:17977524	284.331	116.166	1.29138	0
cassava4.1_007761m|PACid:17984785	43.1672	17.6246	1.29235	0.000937917
cassava4.1_012580m|PACid:17989493	602.844	245.082	1.29852	0
cassava4.1_012118m|PACid:17974390	238.675	97.0068	1.29889	1.40998e-14
cassava4.1_003020m|PACid:17989952	135.476	54.9559	1.30169	4.21121e-09
cassava4.1_030430m|PACid:17975301	147.962	59.7715	1.3077	9.57567e-10
cassava4.1_008442m|PACid:17979560	219.474	88.4884	1.31049	7.9603e-14
cassava4.1_007652m|PACid:17961983	73.5774	29.6366	1.31188	1.52604e-05
cassava4.1_012939m|PACid:17974994	231.669	93.004	1.3167	1.83187e-14
cassava4.1_024619m|PACid:17976257	91.2369	36.457	1.32342	1.19839e-06
cassava4.1_008814m|PACid:17973304	61.2102	24.4025	1.32674	6.96944e-05
cassava4.1_014723m|PACid:17963914	51.3425	20.3424	1.33566	0.000275161
cassava4.1_003367m|PACid:17970425	95.168	37.6386	1.33826	4.95482e-07
cassava4.1_018394m|PACid:17970082	132.325	52.251	1.34055	3.98853e-09
cassava4.1_006940m|PACid:17989270	83.241	32.8354	1.34204	2.21012e-06
cassava4.1_001401m|PACid:17961247	55.9342	22.0222	1.34477	0.000199678
cassava4.1_031836m|PACid:17975171	687.869	270.152	1.34836	0
cassava4.1_010283m|PACid:17966209	140.838	55.2092	1.35106	1.22955e-09
cassava4.1_007602m|PACid:17963034	491.882	192.61	1.35263	0
cassava4.1_020096m|PACid:17961921	104.953	41.0955	1.3527	1.86942e-07
cassava4.1_014638m|PACid:17984520	123.72	48.4207	1.35338	1.04877e-08
cassava4.1_033707m|PACid:17970844	150.095	58.7221	1.3539	1.83223e-10
cassava4.1_015751m|PACid:17990364	180.644	70.3394	1.36074	3.48455e-12
cassava4.1_034058m|PACid:17970935	86.6021	33.6223	1.36498	1.31148e-06
cassava4.1_023383m|PACid:17962985	158.057	61.0748	1.37179	5.66002e-11
cassava4.1_011422m|PACid:17990799	69.3002	26.7606	1.37275	1.1512e-05
cassava4.1_015897m|PACid:17970783	47.7531	18.4074	1.37531	0.000377446
cassava4.1_018087m|PACid:17987938	63.3569	24.4111	1.37597	3.30896e-05
cassava4.1_020194m|PACid:17992170	1360.2	523.38	1.37788	0
cassava4.1_014243m|PACid:17960085	256.439	98.5857	1.37917	0
cassava4.1_029065m|PACid:17974152	42.4625	16.2551	1.3853	0.000755564
cassava4.1_025356m|PACid:17993300	99.5992	37.8992	1.39397	1.11794e-07
cassava4.1_020568m|PACid:17980338	71.4159	27.09	1.39849	9.91057e-06
cassava4.1_030322m|PACid:17981849	57.053	21.6417	1.39849	5.18551e-05
cassava4.1_019250m|PACid:17960510	135.91	51.5516	1.39856	7.37611e-10
cassava4.1_020236m|PACid:17964399	2847.72	1075.69	1.40454	0
cassava4.1_005400m|PACid:17982923	47.3251	17.8188	1.4092	0.000203147
cassava4.1_001378m|PACid:17975609	61.9441	23.2946	1.41097	3.84948e-05
cassava4.1_014686m|PACid:17969694	247.575	92.9129	1.41392	0
cassava4.1_019520m|PACid:17987791	168.553	63.1459	1.41644	4.60632e-12
cassava4.1_028084m|PACid:17989540	40.7741	15.2096	1.42267	0.000883622
cassava4.1_019862m|PACid:17977637	157.326	58.3738	1.43036	1.35613e-11
cassava4.1_009764m|PACid:17991390	55.018	20.403	1.43112	6.00193e-05
cassava4.1_019700m|PACid:17975450	87.4858	32.402	1.43296	4.89893e-07
cassava4.1_017449m|PACid:17964518	103.956	38.391	1.43713	4.54024e-08
cassava4.1_019006m|PACid:17989627	47.0181	17.2395	1.4475	0.000203147
cassava4.1_008752m|PACid:17964458	45.2818	16.5903	1.44859	0.000234846
cassava4.1_014435m|PACid:17976610	392.089	143.596	1.44917	0
cassava4.1_020130m|PACid:17987133	184.525	67.2806	1.45556	1.29119e-13
cassava4.1_016261m|PACid:17989372	37.3752	13.6236	1.45598	0.000804969
cassava4.1_018028m|PACid:17981832	126.465	46.0748	1.45669	1.02671e-09
cassava4.1_016466m|PACid:17986455	343.982	125.297	1.45698	0
cassava4.1_014900m|PACid:17993446	39.0116	14.1261	1.46554	0.000695416
cassava4.1_015433m|PACid:17960538	50.3873	18.2438	1.46566	0.000118587
cassava4.1_028940m|PACid:17964547	71.228	25.759	1.46737	2.82696e-06
cassava4.1_015721m|PACid:17962643	761.607	275.417	1.46743	0
cassava4.1_012473m|PACid:17970771	90.6371	32.7453	1.46882	1.53576e-07
cassava4.1_013924m|PACid:17970350	359.19	129.767	1.46882	0
cassava4.1_002317m|PACid:17986496	39.9425	14.364	1.47547	0.000695416
cassava4.1_005580m|PACid:17969197	46.8228	16.7981	1.47892	0.000157452
cassava4.1_030195m|PACid:17971782	795.76	285.474	1.47898	0
cassava4.1_021935m|PACid:17971681	44.8933	16.0195	1.48667	0.000348525
cassava4.1_020196m|PACid:17965389	239.818	85.4038	1.48957	0
cassava4.1_013187m|PACid:17967652	382.248	135.962	1.4913	0
cassava4.1_014849m|PACid:17989380	325.953	115.745	1.49371	0
cassava4.1_026789m|PACid:17960064	648.042	229.387	1.4983	0
cassava4.1_027196m|PACid:17965490	75.45	26.6264	1.50266	1.11862e-06
cassava4.1_016873m|PACid:17993367	60.9477	21.4747	1.50493	1.5996e-05
cassava4.1_010522m|PACid:17965337	71.4594	25.1714	1.50534	2.82696e-06
cassava4.1_023207m|PACid:17961919	233.959	81.9485	1.51347	0
cassava4.1_002517m|PACid:17974121	53.8438	18.8205	1.51647	3.57376e-05
cassava4.1_012895m|PACid:17981693	56.6983	19.7794	1.5193	2.08887e-05
cassava4.1_019143m|PACid:17977943	242.215	84.4557	1.52002	0
cassava4.1_001891m|PACid:17965112	178.254	62.1246	1.5207	5.30687e-14
cassava4.1_017933m|PACid:17975454	294.373	102.252	1.52552	0
cassava4.1_000377m|PACid:17974173	47.1927	16.3794	1.52668	0.00010505
cassava4.1_005099m|PACid:17974322	34.4797	11.9112	1.53343	0.000700766
cassava4.1_034131m|PACid:17969812	64.849	22.3925	1.53407	6.28808e-06
cassava4.1_016292m|PACid:17992037	178.196	61.4495	1.53599	2.73115e-14
cassava4.1_005570m|PACid:17963937	52.0254	17.9199	1.53766	2.69091e-05
cassava4.1_024573m|PACid:17960231	41.3787	14.2214	1.54083	0.000310915
cassava4.1_015329m|PACid:17972424	786.29	269.876	1.54277	0
cassava4.1_012078m|PACid:17982102	66.1021	22.6433	1.54561	2.7959e-06
cassava4.1_006165m|PACid:17985625	122.485	41.9486	1.54591	1.8697e-10
cassava4.1_019959m|PACid:17979887	42.4741	14.5408	1.54647	0.00020622
cassava4.1_013741m|PACid:17970547	496.412	169.658	1.54891	0
cassava4.1_011704m|PACid:17980222	139.538	47.6453	1.55026	1.21381e-11
cassava4.1_015926m|PACid:17992569	216.07	73.7611	1.55057	0
cassava4.1_007214m|PACid:17961790	44.2099	15.0833	1.55142	0.000180552
cassava4.1_011258m|PACid:17973258	543.548	184.812	1.55635	0
cassava4.1_000829m|PACid:17993770	157.794	53.6385	1.5567	5.31353e-13
cassava4.1_010744m|PACid:17975291	260.042	88.3024	1.55822	0
cassava4.1_002975m|PACid:17965205	50.1978	16.9502	1.56632	3.03483e-05
cassava4.1_014358m|PACid:17961657	91.9059	31.0174	1.56708	5.33595e-08
cassava4.1_024041m|PACid:17974100	43.4801	14.6671	1.56777	0.00013608
cassava4.1_007387m|PACid:17982397	108.071	36.4132	1.56944	1.71599e-09
cassava4.1_002555m|PACid:17993857	334.685	112.697	1.57036	0
cassava4.1_006504m|PACid:17966761	147.95	49.7373	1.57271	1.9118e-12
cassava4.1_014928m|PACid:17962096	275.006	92.311	1.57489	0
cassava4.1_012610m|PACid:17985006	53.9515	18.0323	1.58108	3.57376e-05
cassava4.1_015765m|PACid:17966985	140.128	46.6531	1.5867	4.06164e-12
cassava4.1_033055m|PACid:17987445	275.194	91.6028	1.58698	0
cassava4.1_030380m|PACid:17989870	164.015	54.4625	1.59049	6.28386e-14
cassava4.1_019242m|PACid:17967515	704.648	233.828	1.59145	0
cassava4.1_013579m|PACid:17972395	237.982	78.9582	1.59169	0
cassava4.1_013514m|PACid:17963882	400.709	132.947	1.59171	0
cassava4.1_019005m|PACid:17965868	274.887	91.1551	1.59245	0
cassava4.1_024349m|PACid:17991465	42.9681	14.2416	1.59315	0.00020622
cassava4.1_019628m|PACid:17963432	146.377	48.2733	1.60039	1.43086e-12
cassava4.1_013799m|PACid:17969164	124.225	40.9506	1.601	4.10861e-11
cassava4.1_006474m|PACid:17992396	314.75	103.732	1.60134	0
cassava4.1_018011m|PACid:17990428	8321.15	2742.34	1.60138	0
cassava4.1_017763m|PACid:17991821	212.543	69.8753	1.6049	0
cassava4.1_008588m|PACid:17971861	399.288	130.757	1.61054	0
cassava4.1_019330m|PACid:17962924	144.887	47.2727	1.61585	1.60238e-12
cassava4.1_023236m|PACid:17979409	39.9854	12.9999	1.62098	0.000172577
cassava4.1_003974m|PACid:17973463	73.3567	23.8187	1.62283	3.12457e-07
cassava4.1_007569m|PACid:17976151	153.487	49.7306	1.62591	1.64535e-13
cassava4.1_015310m|PACid:17960165	332.506	107.474	1.62939	0
cassava4.1_020487m|PACid:17991485	567.558	182.607	1.63603	0
cassava4.1_012505m|PACid:17968921	148.495	47.6914	1.63861	3.07976e-13
cassava4.1_028262m|PACid:17973726	34.1222	10.9266	1.64287	0.0003314
cassava4.1_004866m|PACid:17981242	37.0506	11.8424	1.64553	0.000192293
cassava4.1_023615m|PACid:17990459	42.3794	13.5357	1.64659	0.000100293
cassava4.1_023294m|PACid:17959848	331.678	105.771	1.64884	0
cassava4.1_014508m|PACid:17989003	86.3791	27.4939	1.65157	2.481e-08
cassava4.1_002577m|PACid:17972521	170.682	54.3214	1.65172	5.32907e-15
cassava4.1_012064m|PACid:17962279	200.916	63.8899	1.65293	0
cassava4.1_021200m|PACid:17981019	42.9032	13.6097	1.65645	0.000100293
cassava4.1_014485m|PACid:17966983	75.4108	23.9187	1.65663	1.33841e-07
cassava4.1_034408m|PACid:17959977	384.794	121.953	1.65776	0
cassava4.1_018274m|PACid:17960050	1770.61	560.805	1.65868	0
cassava4.1_011720m|PACid:17987511	31.5586	9.96017	1.66379	0.000572434
cassava4.1_001652m|PACid:17975963	220.676	69.6437	1.66387	0
cassava4.1_018970m|PACid:17977876	30.8991	9.72968	1.6671	0.000891506
cassava4.1_026717m|PACid:17984294	58.6213	18.3828	1.67307	4.45534e-06
cassava4.1_005227m|PACid:17982297	239.3	74.9855	1.67414	0
cassava4.1_014457m|PACid:17967420	69.6358	21.8031	1.6753	3.85013e-07
cassava4.1_009002m|PACid:17978092	72.4696	22.628	1.67926	2.26942e-07
cassava4.1_001853m|PACid:17984273	51.6704	16.1145	1.68098	1.98877e-05
cassava4.1_001347m|PACid:17969973	48.0329	14.9195	1.68682	1.58619e-05
cassava4.1_017002m|PACid:17988595	373.834	115.944	1.68897	0
cassava4.1_018066m|PACid:17980754	44.4195	13.7683	1.68984	4.20767e-05
cassava4.1_014402m|PACid:17963297	208.361	64.2588	1.69712	0
cassava4.1_016687m|PACid:17965989	417.63	128.623	1.69908	0
cassava4.1_013443m|PACid:17985575	105.427	32.4695	1.69908	3.31033e-10
cassava4.1_007893m|PACid:17974311	55.452	17.0388	1.70242	7.60026e-06
cassava4.1_007906m|PACid:17963350	37.6664	11.5645	1.70358	0.000192293
cassava4.1_019931m|PACid:17975201	144.011	44.0849	1.70783	1.79412e-13
cassava4.1_009506m|PACid:17993347	136.184	41.5025	1.71429	5.55334e-13
cassava4.1_018637m|PACid:17980749	101.378	30.8044	1.71853	3.98191e-10
cassava4.1_001364m|PACid:17986652	89.6393	27.1756	1.72182	6.94315e-09
cassava4.1_029904m|PACid:17981556	38.6476	11.6445	1.73073	0.000123601
cassava4.1_007829m|PACid:17982399	132.858	40.0193	1.73112	1.4303e-12
cassava4.1_027226m|PACid:17976745	50.3608	15.1598	1.73205	1.43977e-05
cassava4.1_020556m|PACid:17960586	57.4611	17.2915	1.73252	3.20899e-06
cassava4.1_010425m|PACid:17965177	177.422	53.3848	1.73268	1.11022e-16
cassava4.1_011238m|PACid:17962676	36.8647	11.0747	1.73498	0.000297579
cassava4.1_025667m|PACid:17964198	45.9029	13.781	1.7359	2.70668e-05
cassava4.1_033077m|PACid:17986660	48.4227	14.5025	1.73938	1.58619e-05
cassava4.1_034023m|PACid:17989260	195.824	58.5989	1.74061	0
cassava4.1_006998m|PACid:17972639	60.8881	18.2132	1.74118	1.88674e-06
cassava4.1_001979m|PACid:17980934	41.4937	12.3615	1.74704	7.20653e-05
cassava4.1_010887m|PACid:17971239	50.0639	14.9003	1.74843	6.5145e-06
cassava4.1_020844m|PACid:17990811	76.77	22.8144	1.7506	4.00455e-08
cassava4.1_015503m|PACid:17990290	476.156	140.959	1.75615	0
cassava4.1_015281m|PACid:17978067	50.4381	14.7938	1.76952	6.5145e-06
cassava4.1_012074m|PACid:17990628	595.521	173.818	1.77657	0
cassava4.1_019776m|PACid:17987519	32.8045	9.57435	1.77665	0.000365335
cassava4.1_015263m|PACid:17982969	57.3699	16.7151	1.77914	1.44978e-06
cassava4.1_020249m|PACid:17960067	261.976	76.2472	1.78068	0
cassava4.1_017865m|PACid:17965465	5987.53	1741.89	1.78131	0
cassava4.1_011768m|PACid:17976682	43.7949	12.7403	1.78136	2.95214e-05
cassava4.1_023997m|PACid:17986383	38.3805	11.1117	1.78829	0.000123601
cassava4.1_020680m|PACid:17992899	68.9311	19.8463	1.79629	1.23212e-07
cassava4.1_016896m|PACid:17973119	1878.49	540.27	1.79782	0
cassava4.1_012866m|PACid:17972105	43.9745	12.6224	1.80068	2.95214e-05
cassava4.1_012210m|PACid:17984131	31.3704	8.99157	1.80276	0.00024959
cassava4.1_027715m|PACid:17983965	690.334	197.85	1.80289	0
cassava4.1_019506m|PACid:17972377	70.3585	20.0659	1.80998	1.14023e-07
cassava4.1_006086m|PACid:17972621	114.196	32.5093	1.81259	6.58074e-12
cassava4.1_015898m|PACid:17968770	395.863	111.881	1.82303	0
cassava4.1_017918m|PACid:17990426	957.964	270.292	1.82545	0
cassava4.1_010250m|PACid:17965584	420.188	118.451	1.82675	0
cassava4.1_014505m|PACid:17978143	42.1812	11.859	1.83062	2.00922e-05
cassava4.1_010547m|PACid:17983069	331.944	92.3854	1.8452	0
cassava4.1_016898m|PACid:17961784	763.692	211.977	1.84908	0
cassava4.1_019271m|PACid:17961289	322.702	88.8367	1.86097	0
cassava4.1_019677m|PACid:17975110	202.756	55.7959	1.86151	0
cassava4.1_028055m|PACid:17976885	440.856	120.284	1.87386	0
cassava4.1_011292m|PACid:17991724	82.9784	22.501	1.88275	2.73827e-09
cassava4.1_008441m|PACid:17977464	95.788	25.94	1.88467	9.55864e-11
cassava4.1_005383m|PACid:17969148	73.2095	19.7928	1.88706	1.27042e-08
cassava4.1_002314m|PACid:17990262	116.171	30.8947	1.91081	4.87721e-13
cassava4.1_018388m|PACid:17962601	35.998	9.4911	1.92327	9.18295e-05
cassava4.1_025594m|PACid:17984786	876.23	230.362	1.92741	0
cassava4.1_029226m|PACid:17978436	56.2952	14.7688	1.93046	4.12527e-07
cassava4.1_002783m|PACid:17970050	30.4064	7.97674	1.93051	0.000162737
cassava4.1_013144m|PACid:17993901	302.257	78.8571	1.93846	0
cassava4.1_017695m|PACid:17975677	49.55	12.8827	1.94346	1.83278e-06
cassava4.1_016296m|PACid:17964811	46.1741	11.8879	1.95759	3.0465e-06
cassava4.1_017148m|PACid:17966490	49.2259	12.5689	1.96956	1.83278e-06
cassava4.1_020891m|PACid:17982333	32.7255	8.3558	1.96956	0.000155787
cassava4.1_017517m|PACid:17962281	151.218	38.5718	1.97101	1.11022e-16
cassava4.1_003185m|PACid:17964650	110.976	27.7274	2.00086	5.36571e-13
cassava4.1_012459m|PACid:17969962	40.3987	9.97441	2.018	8.33565e-06
cassava4.1_034451m|PACid:17966511	141.008	34.5586	2.02866	1.11022e-16
cassava4.1_019610m|PACid:17983448	256.487	62.5729	2.03527	0
cassava4.1_014818m|PACid:17974902	27.9961	6.73457	2.05557	0.000272842
cassava4.1_019534m|PACid:17980132	62.3863	14.9859	2.05762	2.32379e-08
cassava4.1_021004m|PACid:17960570	155.599	37.3393	2.05907	0
cassava4.1_017922m|PACid:17983981	50.8344	12.1704	2.06243	1.13799e-06
cassava4.1_010141m|PACid:17972057	45.2952	10.7508	2.07492	1.90055e-06
cassava4.1_009799m|PACid:17979703	55.6152	13.1226	2.08342	2.6403e-07
cassava4.1_019292m|PACid:17965665	205.337	48.1	2.09389	0
cassava4.1_016842m|PACid:17962255	36.6346	8.57443	2.09509	2.24741e-05
cassava4.1_009392m|PACid:17961837	67.2568	15.716	2.09744	5.38999e-09
cassava4.1_016217m|PACid:17969838	44.4131	10.3474	2.10171	3.10355e-06
cassava4.1_024662m|PACid:17963561	83.6105	19.4663	2.10271	1.11747e-10
cassava4.1_002077m|PACid:17962011	230.418	53.524	2.106	0
cassava4.1_011518m|PACid:17970758	112.464	25.9338	2.11657	3.03091e-14
cassava4.1_023981m|PACid:17970450	69.7287	15.8158	2.14039	2.0158e-09
cassava4.1_011682m|PACid:17961470	64.1578	14.3938	2.15618	8.70794e-09
cassava4.1_001320m|PACid:17960975	23.1546	5.15503	2.16724	0.000752209
cassava4.1_009772m|PACid:17966947	97.647	21.6683	2.17199	8.62865e-13
cassava4.1_026473m|PACid:17970501	46.2757	10.2241	2.17829	1.15966e-06
cassava4.1_023553m|PACid:17964384	23.2149	5.12677	2.17893	0.000752209
cassava4.1_022857m|PACid:17981259	57.5691	12.6197	2.18961	3.69444e-08
cassava4.1_006788m|PACid:17983193	85.9088	18.8269	2.19001	1.53643e-11
cassava4.1_007846m|PACid:17973864	27.2604	5.96032	2.19335	9.71954e-05
cassava4.1_019552m|PACid:17977836	68.6278	14.9859	2.19518	1.186e-09
cassava4.1_017086m|PACid:17984180	741.545	161.019	2.2033	0
cassava4.1_016359m|PACid:17973589	1043.52	226.309	2.20509	0
cassava4.1_018201m|PACid:17974909	43.9167	9.41425	2.22185	1.87898e-06
cassava4.1_024232m|PACid:17961985	26.783	5.72992	2.22473	0.000163454
cassava4.1_029547m|PACid:17983711	34.4767	7.10872	2.27796	2.23334e-05
cassava4.1_017756m|PACid:17965850	33.5926	6.91659	2.28001	1.27561e-05
cassava4.1_003430m|PACid:17973254	131.586	27.0261	2.28357	0
cassava4.1_005313m|PACid:17992776	32.7148	6.63543	2.30168	2.15006e-05
cassava4.1_028210m|PACid:17991671	38.4718	7.71808	2.31749	2.85654e-06
cassava4.1_034338m|PACid:17970650	31.8048	6.36658	2.32065	3.60835e-05
cassava4.1_019081m|PACid:17979727	25.4157	5.03345	2.3361	0.00027344
cassava4.1_004607m|PACid:17979057	859.203	168.836	2.34737	0
cassava4.1_012452m|PACid:17978729	81.7675	15.9104	2.36156	4.57545e-12
cassava4.1_004206m|PACid:17975372	31.58	6.12138	2.36708	3.60835e-05
cassava4.1_019564m|PACid:17965857	32.014	6.20108	2.36811	2.15006e-05
cassava4.1_011466m|PACid:17970546	70.7813	13.6887	2.37039	1.43457e-10
cassava4.1_032804m|PACid:17970451	40.8295	7.86887	2.37538	9.98779e-07
cassava4.1_013746m|PACid:17990783	450.455	86.2512	2.38477	0
cassava4.1_019691m|PACid:17969623	428.969	81.8152	2.39043	0
cassava4.1_019655m|PACid:17981146	780.425	145.085	2.42736	0
cassava4.1_018340m|PACid:17967685	4342.26	805.889	2.42979	0
cassava4.1_011035m|PACid:17971549	29.9785	5.50062	2.44626	3.38698e-05
cassava4.1_007069m|PACid:17963978	57.0814	10.4613	2.44796	4.11949e-09
cassava4.1_015871m|PACid:17993236	20.1732	3.69516	2.44873	0.000412152
cassava4.1_010081m|PACid:17991295	1402.89	256.304	2.45247	0
cassava4.1_017150m|PACid:17967462	29.8339	5.39816	2.46641	3.38698e-05
cassava4.1_006451m|PACid:17975552	25.1116	4.52348	2.47285	8.98307e-05
cassava4.1_033216m|PACid:17975101	23.3362	4.19936	2.47433	0.000262653
cassava4.1_019955m|PACid:17964415	146.26	26.005	2.49168	0
cassava4.1_029388m|PACid:17972333	51.2497	9.0202	2.50631	3.04521e-08
cassava4.1_031825m|PACid:17990565	21.3427	3.74649	2.51013	0.000237342
cassava4.1_023832m|PACid:17988852	21.6498	3.77344	2.5204	0.000237342
cassava4.1_019645m|PACid:17989837	42.8743	7.42666	2.52933	3.44568e-07
cassava4.1_027296m|PACid:17972344	48.2103	8.34324	2.53066	4.60298e-08
cassava4.1_029271m|PACid:17990875	34.2606	5.9155	2.53398	2.25618e-06
cassava4.1_017969m|PACid:17985721	635.567	107.108	2.56898	0
cassava4.1_022954m|PACid:17965852	35.1646	5.85165	2.58721	1.29823e-06
cassava4.1_006210m|PACid:17969905	34.3115	5.69888	2.58994	2.25618e-06
cassava4.1_019364m|PACid:17963650	19.2434	3.19373	2.59105	0.000711799
cassava4.1_017902m|PACid:17967695	2010.48	331.144	2.60201	0
cassava4.1_030384m|PACid:17976891	532.233	85.3496	2.6406	0
cassava4.1_020607m|PACid:17975267	37.6962	5.83868	2.6907	4.2576e-07
cassava4.1_011459m|PACid:17965340	21.0241	3.22086	2.70653	0.000237342
cassava4.1_020807m|PACid:17980184	1046.72	159.199	2.71698	0
cassava4.1_020197m|PACid:17993149	119.794	16.5973	2.85154	0
cassava4.1_022561m|PACid:17979103	56.3447	7.79269	2.85409	1.4854e-10
cassava4.1_024941m|PACid:17989868	93.0574	12.6892	2.87451	1.11022e-16
cassava4.1_031110m|PACid:17972343	80.1486	10.8409	2.88619	1.31006e-14
cassava4.1_022744m|PACid:17972842	44.9721	5.96379	2.91473	7.88999e-09
cassava4.1_020193m|PACid:17964419	82.6169	10.7963	2.9359	4.21885e-15
cassava4.1_005786m|PACid:17971501	157.678	19.8352	2.99085	0
cassava4.1_019031m|PACid:17966658	185.826	23.324	2.99406	0
cassava4.1_000241m|PACid:17983665	30.5233	3.76203	3.02033	1.36488e-06
cassava4.1_025635m|PACid:17969224	41.5852	4.94382	3.07237	9.8517e-09
cassava4.1_031236m|PACid:17972345	1325.03	156.817	3.07886	0
cassava4.1_020162m|PACid:17964444	83.3273	9.72492	3.09903	5.55112e-16
cassava4.1_034273m|PACid:17978624	22.705	2.63051	3.10959	3.33883e-05
cassava4.1_028998m|PACid:17980980	29.2058	3.35212	3.12311	2.455e-06
cassava4.1_030083m|PACid:17980819	19.9386	2.26761	3.13632	0.000195344
cassava4.1_016624m|PACid:17973610	85.3708	9.6924	3.13882	1.11022e-16
cassava4.1_024794m|PACid:17972347	19.6622	2.12399	3.21057	0.000195344
cassava4.1_012282m|PACid:17991472	1406.16	150.147	3.22732	0
cassava4.1_020882m|PACid:17967267	9549.99	952.823	3.32522	0
cassava4.1_014027m|PACid:17971180	48.121	4.77081	3.33436	1.49862e-10
cassava4.1_030615m|PACid:17984491	30.382	2.99719	3.34153	2.61541e-07
cassava4.1_018238m|PACid:17972619	16.1103	1.54694	3.3805	0.000254551
cassava4.1_009843m|PACid:17973316	46.0344	4.34433	3.40551	4.99879e-10
cassava4.1_023305m|PACid:17972338	140.862	12.8703	3.45216	0
cassava4.1_017330m|PACid:17980149	131.122	11.9225	3.45915	0
cassava4.1_020811m|PACid:17987284	484.605	41.8725	3.53273	0
cassava4.1_020254m|PACid:17972349	31.0655	2.49766	3.63666	1.41122e-07
cassava4.1_025353m|PACid:17972334	27.0176	2.1656	3.64106	1.64354e-06
cassava4.1_034150m|PACid:17987263	52.2432	4.17	3.64712	1.32261e-11
cassava4.1_020818m|PACid:17984945	1099.78	85.7284	3.68129	0
cassava4.1_020912m|PACid:17972354	11.8762	0.906408	3.71177	0.000991728
cassava4.1_023664m|PACid:17980114	18.2937	1.36236	3.74717	7.39974e-05
cassava4.1_015594m|PACid:17986098	103.408	7.49297	3.78667	0
cassava4.1_018351m|PACid:17982327	68.8021	4.7324	3.86181	6.66134e-16
cassava4.1_006309m|PACid:17984002	16.6672	1.12471	3.88939	0.000254551
cassava4.1_021286m|PACid:17988936	52.4243	3.34638	3.96956	2.00173e-12
cassava4.1_019810m|PACid:17974137	23.5368	1.40056	4.07085	3.21144e-06
cassava4.1_028060m|PACid:17972348	27.8409	1.63255	4.09201	2.51469e-07
cassava4.1_023897m|PACid:17959942	25.8178	1.51068	4.09509	9.01772e-07
cassava4.1_030779m|PACid:17988070	62.0988	3.04799	4.34864	3.66374e-15
cassava4.1_027246m|PACid:17971543	19.8397	0.949813	4.3846	4.96572e-06
cassava4.1_018251m|PACid:17982341	13.6318	0.580101	4.55453	0.000266075
cassava4.1_025282m|PACid:17982168	36.5638	1.39404	4.71307	7.51951e-10
cassava4.1_020750m|PACid:17975916	18.6373	0.633209	4.87937	9.66836e-06
cassava4.1_020252m|PACid:17978178	117.622	1.99813	5.87937	0
cassava4.1_020849m|PACid:17981872	0	10.2889	NA	8.80064e-05
cassava4.1_024166m|PACid:17966976	0	8.60063	NA	0.000389478
cassava4.1_025171m|PACid:17978711	0	8.14051	NA	0.000389478
cassava4.1_026001m|PACid:17987795	0	8.30743	NA	0.000389478
