# Supplementary material for: Transcriptional Response of Virus-Infected Cassava and Identification of Putative Sources of Resistance for Cassava Brown Streak Disease
Source: PLoS One. 2014 May 20;9(5):e96642. doi: 10.1371/journal.pone.0096642 (PMC4028184; doi:10.1371/journal.pone.0096642)
Supplement: Table S4 — Enriched KEGG pathways in the overexpressed genes in resistant cassava variety Kaleso. (XLSX) [file pone.0096642.s004.xlsx]

## Sheet: chart_EEAD3071EDD31385731694076
Category	Term	Count	%	PValue	TAIR genes	Cassava gene id	List Total	Pop Hits	Pop Total	Fold Enrichment	Bonferroni	Benjamini	FDR
KEGG_PATHWAY	ath00941:Flavonoid biosynthesis	6	0.894188	0.000973	AT4G34050	cassava4.1_017923m|PACid:17991033	107	19	2458	7.2543	0.0613048	0.0613048	0.987081
					AT5G42800	cassava4.1_010685m|PACid:17960424
					AT1G61720	cassava4.1_010997m|PACid:17989284
					AT3G51240	cassava4.1_010212m|PACid:17966443
					AT1G59960	cassava4.1_013237m|PACid:17986433
					AT5G13930	cassava4.1_009402m|PACid:17982403
KEGG_PATHWAY	ath00051:Fructose and mannose metabolism	8	1.19225	0.00266126	AT5G51830	cassava4.1_032783m|PACid:17963249	107	45	2458	4.0839	0.159041	0.0829619	2.67942
					AT4G26270	cassava4.1_025315m|PACid:17964279
					AT2G01140	cassava4.1_009233m|PACid:17991143
					AT3G55440	cassava4.1_014528m|PACid:17967799
					AT1G67070	cassava4.1_007953m|PACid:17987460
					AT3G51160	cassava4.1_022761m|PACid:17966330
					AT2G39770	cassava4.1_010388m|PACid:17988979
					AT1G72610	cassava4.1_016262m|PACid:17973028
KEGG_PATHWAY	ath00520:Amino sugar and nucleotide sugar metabolism	10	1.49031	0.0035284	AT5G51830	cassava4.1_032783m|PACid:17963249	107	73	2458	3.14684	0.205269	0.0737248	3.53838
					AT5G24090	cassava4.1_034267m|PACid:17989951
					AT1G08200	cassava4.1_009410m|PACid:17973470
					AT1G67070	cassava4.1_007953m|PACid:17987460
					AT3G51160	cassava4.1_022761m|PACid:17966330
					AT2G39770	cassava4.1_010388m|PACid:17988979
					AT5G48300	cassava4.1_005518m|PACid:17993865
					AT1G72610	cassava4.1_016262m|PACid:17973028
					AT4G24620	cassava4.1_006414m|PACid:17980631
					AT1G30620	cassava4.1_014649m|PACid:17965317
KEGG_PATHWAY	ath01061:Biosynthesis of phenylpropanoids	20	2.98063	0.00776461	AT4G26270	cassava4.1_025315m|PACid:17964279	107	247	2458	1.86008	0.397501	0.118973	7.63717
					AT2G01140	cassava4.1_009233m|PACid:17991143
					AT5G05340	cassava4.1_033971m|PACid:17964328
					AT1G61720	cassava4.1_010997m|PACid:17989284
					AT3G51240	cassava4.1_010212m|PACid:17966443
					AT2G18980	cassava4.1_011662m|PACid:17978220
					AT1G15950	cassava4.1_026592m|PACid:17990420
					AT5G67400	cassava4.1_021806m|PACid:17977073
					AT2G45300	cassava4.1_014303m|PACid:17963253
					AT1G22410	cassava4.1_005209m|PACid:17988529
					AT4G34050	cassava4.1_017923m|PACid:17991033
					AT1G16300	cassava4.1_008225m|PACid:17968294
					AT1G07780	cassava4.1_013686m|PACid:17983149
					AT3G53260	cassava4.1_002628m|PACid:17980460
					AT5G53970	cassava4.1_008219m|PACid:17970242
					AT3G04120	cassava4.1_011340m|PACid:17967370
					AT5G06720	cassava4.1_011142m|PACid:17964360
					AT5G13930	cassava4.1_009402m|PACid:17982403
					AT5G40650	cassava4.1_013362m|PACid:17985142
					AT4G24620	cassava4.1_006414m|PACid:17980631
KEGG_PATHWAY	ath01062:Biosynthesis of terpenoids and steroids	16	2.3845	0.0164875	AT4G26270	cassava4.1_025315m|PACid:17964279	107	193	2458	1.90441	0.660614	0.194364	15.5863
					AT2G01140	cassava4.1_009233m|PACid:17991143
					AT5G03080	cassava4.1_021525m|PACid:17990579
					AT5G52570	cassava4.1_028637m|PACid:17971026
					AT4G25700	cassava4.1_012536m|PACid:17989973
					AT1G20330	cassava4.1_010412m|PACid:17960515
					AT1G79460	cassava4.1_002571m|PACid:17960320
					AT4G25420	cassava4.1_009709m|PACid:17964594
					AT1G16300	cassava4.1_008225m|PACid:17968294
					AT3G14440	cassava4.1_026283m|PACid:17973441
					AT3G04120	cassava4.1_011340m|PACid:17967370
					AT5G40650	cassava4.1_013362m|PACid:17985142
					AT4G24620	cassava4.1_006414m|PACid:17980631
					AT1G79750	cassava4.1_003451m|PACid:17984096
					AT4G36810	cassava4.1_034107m|PACid:17987517
					AT1G52340	cassava4.1_013447m|PACid:17967841
KEGG_PATHWAY	ath03050:Proteasome	7	1.04322	0.0365427	AT1G53750	cassava4.1_008222m|PACid:17973103	107	58	2458	2.77248	0.911057	0.331884	31.574
					AT5G66140	cassava4.1_014679m|PACid:17976615
					AT5G23540	cassava4.1_012284m|PACid:17987927
					AT1G29150	cassava4.1_008363m|PACid:17974970
					AT2G05840	cassava4.1_014799m|PACid:17972994
					AT3G14290	cassava4.1_015127m|PACid:17970169
					AT1G56450	cassava4.1_012602m|PACid:17968883
KEGG_PATHWAY	ath01070:Biosynthesis of plant hormones	20	2.98063	0.0570689	AT4G26270	cassava4.1_025315m|PACid:17964279	107	304	2458	1.51131	0.978062	0.420534	45.0585
					AT2G01140	cassava4.1_009233m|PACid:17991143
					AT5G52570	cassava4.1_028637m|PACid:17971026
					AT4G25700	cassava4.1_012536m|PACid:17989973
					AT2G01290	cassava4.1_014596m|PACid:17991160
					AT2G45300	cassava4.1_014303m|PACid:17963253
					AT1G76690	cassava4.1_009513m|PACid:17967167
					AT1G79460	cassava4.1_002571m|PACid:17960320
					AT4G25420	cassava4.1_009709m|PACid:17964594
					AT1G22410	cassava4.1_005209m|PACid:17988529
					AT1G05010	cassava4.1_012052m|PACid:17993845
					AT1G16300	cassava4.1_008225m|PACid:17968294
					AT3G14440	cassava4.1_026283m|PACid:17973441
					AT1G07780	cassava4.1_013686m|PACid:17983149
					AT3G53260	cassava4.1_002628m|PACid:17980460
					AT3G04120	cassava4.1_011340m|PACid:17967370
					AT5G40650	cassava4.1_013362m|PACid:17985142
					AT4G24620	cassava4.1_006414m|PACid:17980631
					AT4G36810	cassava4.1_034107m|PACid:17987517
					AT1G52340	cassava4.1_013447m|PACid:17967841
KEGG_PATHWAY	ath00680:Methane metabolism	8	1.19225	0.0573696	AT1G22430	cassava4.1_009794m|PACid:17972835	107	81	2458	2.26884	0.978512	0.381237	45.2368
					AT5G05340	cassava4.1_033971m|PACid:17964328
					AT2G18980	cassava4.1_011662m|PACid:17978220
					AT1G36370	cassava4.1_004768m|PACid:17971777
					AT5G06720	cassava4.1_011142m|PACid:17964360
					AT5G67400	cassava4.1_021806m|PACid:17977073
					AT5G14780	cassava4.1_008265m|PACid:17978291
					AT4G13930	cassava4.1_015666m|PACid:17993044
KEGG_PATHWAY	ath00906:Carotenoid biosynthesis	4	0.596125	0.0661785	AT5G52570	cassava4.1_028637m|PACid:17971026	107	22	2458	4.17672	0.988328	0.390127	50.2343
					AT4G25700	cassava4.1_012536m|PACid:17989973
					AT3G14440	cassava4.1_026283m|PACid:17973441
					AT1G52340	cassava4.1_013447m|PACid:17967841
