# Supplementary material for: Transcriptional Response of Virus-Infected Cassava and Identification of Putative Sources of Resistance for Cassava Brown Streak Disease
Source: PLoS One. 2014 May 20;9(5):e96642. doi: 10.1371/journal.pone.0096642 (PMC4028184; doi:10.1371/journal.pone.0096642)
Supplement: Table S5 — Expression values of genes with NBS or LRR motifs. (XLSX) [file pone.0096642.s005.xlsx]

## Sheet: disease genes
Cassava gene id	best arabidopsis TAIR10 hit name	best arabidopsis TAIR10 hit symbol	best arabidopsis TAIR10 hit defline	albert_RPKM	Albert_CBVS_RPKM	Kaleso_control.RPKM	Kaleso_CBSV_RPKM
cassava4.1_026423m|PACid:17967312	AT2G34930		disease resistance family protein / LRR family protein	1.33977	5.04819	3.3836	5.42174
cassava4.1_001459m|PACid:17992442	AT2G34930		disease resistance family protein / LRR family protein	0.180145	0.585263	0.512225	2.03809
cassava4.1_031576m|PACid:17962805	AT2G34930		disease resistance family protein / LRR family protein	0.0702435	0.200826	0.606802	3.62895
cassava4.1_009930m|PACid:17967943	AT2G34930		disease resistance family protein / LRR family protein	0.49809	1.33503	0.228264	0
cassava4.1_026317m|PACid:17976726	AT2G34930		disease resistance family protein / LRR family protein	1.2695	2.79669	2.0203	3.69193
cassava4.1_026164m|PACid:17979600	AT2G34930		disease resistance family protein / LRR family protein	1.54274	3.2603	2.73964	5.42969
cassava4.1_026412m|PACid:17960728	AT2G34930		disease resistance family protein / LRR family protein	0.0653577	0.116786	0.219024	2.6486
cassava4.1_031163m|PACid:17964376	AT2G34930		disease resistance family protein / LRR family protein	3.56071	5.39263	3.16907	4.31414
cassava4.1_025115m|PACid:17972677	AT2G34930		disease resistance family protein / LRR family protein	1.82199	2.68371	1.68688	2.00843
cassava4.1_034276m|PACid:17975330	AT2G34930		disease resistance family protein / LRR family protein	0.189379	0.253797	0.611134	1.08929
cassava4.1_028715m|PACid:17984390	AT2G34930		disease resistance family protein / LRR family protein	1.32741	1.68606	2.19144	9.43312
cassava4.1_021898m|PACid:17963944	AT2G34930		disease resistance family protein / LRR family protein	0.89929	1.06689	0.395235	0.678376
cassava4.1_022193m|PACid:17984211	AT2G34930		disease resistance family protein / LRR family protein	1.45752	1.42556	0.891183	1.04292
cassava4.1_024976m|PACid:17991286	AT2G34930		disease resistance family protein / LRR family protein	1.11679	0.907069	2.93786	3.95884
cassava4.1_029193m|PACid:17982834	AT2G34930		disease resistance family protein / LRR family protein	1.6456	0.941613	0.027539	0.0386734
cassava4.1_000821m|PACid:17991447	AT5G43470	HRT,RCY1,RPP8	disease resistance protein (CC-NBS-LRR class) family	2.3135	3.35725	1.3783	4.63362
cassava4.1_014150m|PACid:17993134	AT1G12220	RPS5	disease resistance protein (CC-NBS-LRR class) family	6.62205	8.77757	5.49736	2.32736
cassava4.1_000593m|PACid:17991446	AT1G53350		disease resistance protein (CC-NBS-LRR class) family	9.57448	11.7606	10.9577	16.8223
cassava4.1_001009m|PACid:17988863	AT5G43470	HRT,RCY1,RPP8	disease resistance protein (CC-NBS-LRR class) family	5.61429	6.1584	3.15215	2.02887
cassava4.1_001427m|PACid:17962923	AT5G63020		disease resistance protein (CC-NBS-LRR class) family	4.94463	4.73741	8.55161	8.02879
cassava4.1_001794m|PACid:17992626	AT5G66900		disease resistance protein (CC-NBS-LRR class) family	27.767	26.3556	29.9684	23.1651
cassava4.1_028950m|PACid:17979917	AT5G43470	HRT,RCY1,RPP8	disease resistance protein (CC-NBS-LRR class) family	4.13968	3.71276	3.5334	4.24602
cassava4.1_031828m|PACid:17965092	AT1G33560	ADR1	disease resistance protein (CC-NBS-LRR class) family	0.738643	0.65993	4.32721	5.71629
cassava4.1_000804m|PACid:17981087	AT5G63020		disease resistance protein (CC-NBS-LRR class) family	3.31435	2.37639	3.79564	3.75741
cassava4.1_029419m|PACid:17969897	AT5G35450		disease resistance protein (CC-NBS-LRR class) family	22.5234	14.7748	17.7206	22.2246
cassava4.1_000734m|PACid:17988273	AT5G43470	HRT,RCY1,RPP8	disease resistance protein (CC-NBS-LRR class) family	2.8334	1.67149	6.96616	12.6183
cassava4.1_024722m|PACid:17980732	AT5G43470	HRT,RCY1,RPP8	disease resistance protein (CC-NBS-LRR class) family	3.36905	1.88628	3.34525	4.10274
cassava4.1_025174m|PACid:17981077	AT5G63020		disease resistance protein (CC-NBS-LRR class) family	1.01053	0.547627	0.888251	3.08381
cassava4.1_001984m|PACid:17970123	AT1G61100		disease resistance protein (TIR class), putative	5.71005	3.91553	4.30646	3.27104
cassava4.1_027819m|PACid:17971048	AT4G23440		disease resistance protein (TIR-NBS class)	3.48844	2.25692	2.77701	3.85263
cassava4.1_013931m|PACid:17986864	AT1G69550		disease resistance protein (TIR-NBS-LRR class)	1.54483	3.56951	5.39518	5.18101
cassava4.1_006736m|PACid:17983774	AT1G69550		disease resistance protein (TIR-NBS-LRR class)	2.99784	3.4551	12.0108	12.3838
cassava4.1_014263m|PACid:17967665	AT1G69550		disease resistance protein (TIR-NBS-LRR class)	46.1305	47.5175	27.0888	23.3435
cassava4.1_007699m|PACid:17974774	AT1G69550		disease resistance protein (TIR-NBS-LRR class)	2.31851	2.33037	10.9831	9.46303
cassava4.1_001834m|PACid:17971614	AT1G69550		disease resistance protein (TIR-NBS-LRR class)	0.494127	0.473004	2.68098	1.661
cassava4.1_001990m|PACid:17991618	AT1G69550		disease resistance protein (TIR-NBS-LRR class)	1.62257	1.14018	1.90075	2.44046
cassava4.1_016469m|PACid:17983464	AT4G16950	RPP5	disease resistance protein (TIR-NBS-LRR class) family	0.140487	0.62758	0.732347	1.76305
cassava4.1_032672m|PACid:17976748	AT4G12010		disease resistance protein (TIR-NBS-LRR class) family	0.176185	0.472228	1.7494	1.90395
cassava4.1_000573m|PACid:17991047	AT5G36930		disease resistance protein (TIR-NBS-LRR class) family	1.16014	2.40334	3.13305	3.70649
cassava4.1_025806m|PACid:17982900	AT4G12010		disease resistance protein (TIR-NBS-LRR class) family	3.40201	6.94737	15.6396	8.68661
cassava4.1_025981m|PACid:17990933	AT4G16960		disease resistance protein (TIR-NBS-LRR class) family	5.41151	8.62534	11.2194	5.52352
cassava4.1_031069m|PACid:17979435	AT5G36930		disease resistance protein (TIR-NBS-LRR class) family	1.16739	1.79915	1.13016	1.06824
cassava4.1_001210m|PACid:17974771	AT3G44480	cog1,RPP1	disease resistance protein (TIR-NBS-LRR class) family	1.15562	1.54182	4.93406	5.76878
cassava4.1_000534m|PACid:17973670	AT5G36930		disease resistance protein (TIR-NBS-LRR class) family	4.0584	4.90171	8.80573	7.40127
cassava4.1_023684m|PACid:17990504	AT5G41750		disease resistance protein (TIR-NBS-LRR class) family	1.33506	1.51087	2.5187	1.48929
cassava4.1_009831m|PACid:17974778	AT5G18350		disease resistance protein (TIR-NBS-LRR class) family	5.81549	6.2485	19.6443	17.7287
cassava4.1_000944m|PACid:17992385	AT4G12010		disease resistance protein (TIR-NBS-LRR class) family	0.202233	0.180682	1.07574	1.34451
cassava4.1_017691m|PACid:17983768	AT3G04220		disease resistance protein (TIR-NBS-LRR class) family	4.02237	3.59372	24.5878	23.9249
cassava4.1_031978m|PACid:17984235	AT5G36930		disease resistance protein (TIR-NBS-LRR class) family	1.30823	1.00573	0.611733	0.556803
cassava4.1_000627m|PACid:17974869	AT5G17680		disease resistance protein (TIR-NBS-LRR class), putative	0.0130033	0.0580882	0.232407	1.26469
cassava4.1_025042m|PACid:17974856	AT5G17680		disease resistance protein (TIR-NBS-LRR class), putative	3.01239	5.45711	5.57736	4.49056
cassava4.1_032695m|PACid:17990250	AT5G17680		disease resistance protein (TIR-NBS-LRR class), putative	1.65869	2.67358	5.17013	4.95359
cassava4.1_028330m|PACid:17990495	AT5G17680		disease resistance protein (TIR-NBS-LRR class), putative	14.6125	19.962	27.581	33.8874
cassava4.1_029084m|PACid:17990492	AT5G17680		disease resistance protein (TIR-NBS-LRR class), putative	3.25331	4.39372	0	0
cassava4.1_027701m|PACid:17983462	AT4G16890	BAL,SNC1	disease resistance protein (TIR-NBS-LRR class), putative	4.79126	6.3291	14.8852	19.1513
cassava4.1_001696m|PACid:17990493	AT5G17680		disease resistance protein (TIR-NBS-LRR class), putative	7.39652	9.36816	5.3165	2.83566
cassava4.1_029300m|PACid:17983461	AT5G17680		disease resistance protein (TIR-NBS-LRR class), putative	7.1108	8.88267	10.269	15.5962
cassava4.1_034433m|PACid:17972216	AT5G17680		disease resistance protein (TIR-NBS-LRR class), putative	3.62042	4.50623	5.53634	5.47702
cassava4.1_024151m|PACid:17974851	AT3G25510		disease resistance protein (TIR-NBS-LRR class), putative	1.95961	2.27055	1.59614	3.84255
cassava4.1_031642m|PACid:17974775	AT5G17680		disease resistance protein (TIR-NBS-LRR class), putative	5.18273	5.95134	20.7377	20.1851
cassava4.1_000798m|PACid:17989228	AT5G17680		disease resistance protein (TIR-NBS-LRR class), putative	7.20658	7.71887	11.1479	10.5775
cassava4.1_000331m|PACid:17972223	AT5G17680		disease resistance protein (TIR-NBS-LRR class), putative	9.3981	9.15992	8.61762	12.5203
cassava4.1_023606m|PACid:17990503	AT5G17680		disease resistance protein (TIR-NBS-LRR class), putative	1.97344	1.92198	1.24455	0.650754
cassava4.1_000748m|PACid:17965437	AT5G17680		disease resistance protein (TIR-NBS-LRR class), putative	1.25555	1.12175	3.08961	2.18367
cassava4.1_020952m|PACid:17974870	AT5G17680		disease resistance protein (TIR-NBS-LRR class), putative	1.6451	1.43111	1.39705	3.27487
cassava4.1_000589m|PACid:17972224	AT5G17680		disease resistance protein (TIR-NBS-LRR class), putative	2.71483	2.32255	2.26969	2.54453
cassava4.1_028999m|PACid:17990501	AT5G17680		disease resistance protein (TIR-NBS-LRR class), putative	4.12285	3.44457	3.38562	2.05095
cassava4.1_024493m|PACid:17978938	AT5G42655		disease resistance-responsive (dirigent-like protein) family protein	0.316678	1.27319	0.353746	3.80858
cassava4.1_034238m|PACid:17974474	AT2G21100		disease resistance-responsive (dirigent-like protein) family protein	1.14637	3.51158	12.3178	300.404
cassava4.1_025994m|PACid:17962702	AT2G21100		disease resistance-responsive (dirigent-like protein) family protein	0.329418	0.88294	2.20786	3.01441
cassava4.1_031388m|PACid:17994188	AT1G55210		disease resistance-responsive (dirigent-like protein) family protein	17.8173	41.7949	67.8675	134.398
cassava4.1_017037m|PACid:17973212	AT1G65870		disease resistance-responsive (dirigent-like protein) family protein	1.97128	2.98051	9.93734	2.45801
cassava4.1_026889m|PACid:17994133	AT2G28670		disease resistance-responsive (dirigent-like protein) family protein	2.28303	2.56053	4.70263	5.48638
cassava4.1_027879m|PACid:17975239	AT3G24020		disease resistance-responsive (dirigent-like protein) family protein	1.98237	2.02413	2.0246	2.60625
cassava4.1_017148m|PACid:17966490	AT4G23690		disease resistance-responsive (dirigent-like protein) family protein	11.248	11.013	49.2259	12.5689
cassava4.1_017118m|PACid:17976773	AT4G23690		disease resistance-responsive (dirigent-like protein) family protein	0.996181	0.958486	1.94024	6.57138
cassava4.1_016827m|PACid:17994091	AT1G58170		disease resistance-responsive (dirigent-like protein) family protein	16.4608	12.6713	20.2482	18.2905
cassava4.1_028004m|PACid:17979515	AT4G23690		disease resistance-responsive (dirigent-like protein) family protein	0.462248	0.344157	0.688474	6.52614
cassava4.1_020963m|PACid:17994059	AT1G58170		disease resistance-responsive (dirigent-like protein) family protein	5.29899	2.26713	3.8906	2.34155
cassava4.1_030651m|PACid:17986014	AT3G14460		LRR and NB-ARC domains-containing disease resistance protein	1.75068	3.45652	4.79647	3.63912
cassava4.1_023833m|PACid:17960976	AT3G14460		LRR and NB-ARC domains-containing disease resistance protein	0.766293	1.33503	2.22557	2.40416
cassava4.1_024247m|PACid:17972167	AT1G61190		LRR and NB-ARC domains-containing disease resistance protein	36.4231	61.0008	67.5962	47.788
cassava4.1_026685m|PACid:17992413	AT3G14460		LRR and NB-ARC domains-containing disease resistance protein	6.45444	9.70171	8.3436	7.89628
cassava4.1_021672m|PACid:17989194	AT1G61190		LRR and NB-ARC domains-containing disease resistance protein	0.130666	0.194569	1.55691	0.6377
cassava4.1_022457m|PACid:17994120	AT1G61310		LRR and NB-ARC domains-containing disease resistance protein	36.2457	52.7669	67.1249	41.0203
cassava4.1_029064m|PACid:17986586	AT3G14460		LRR and NB-ARC domains-containing disease resistance protein	1.21372	1.74899	1.51615	1.59686
cassava4.1_031367m|PACid:17967922	AT3G14460		LRR and NB-ARC domains-containing disease resistance protein	1.6156	2.32205	2.51091	2.02016
cassava4.1_027794m|PACid:17994138	AT3G14460		LRR and NB-ARC domains-containing disease resistance protein	2.75571	3.79155	4.22749	2.73782
cassava4.1_011495m|PACid:17970454	AT3G14460		LRR and NB-ARC domains-containing disease resistance protein	3.13194	4.17811	4.40912	3.63432
cassava4.1_005166m|PACid:17992408	AT3G14460		LRR and NB-ARC domains-containing disease resistance protein	2.92442	3.80041	3.48452	2.27987
cassava4.1_000485m|PACid:17966172	AT3G14460		LRR and NB-ARC domains-containing disease resistance protein	3.99253	5.16201	4.43741	3.70864
cassava4.1_021289m|PACid:17968466	AT3G14460		LRR and NB-ARC domains-containing disease resistance protein	2.71102	3.46017	2.94183	2.30865
cassava4.1_021632m|PACid:17987151	AT3G14460		LRR and NB-ARC domains-containing disease resistance protein	0.587282	0.734578	0.61229	1.59686
cassava4.1_001491m|PACid:17968460	AT3G14460		LRR and NB-ARC domains-containing disease resistance protein	5.44561	6.48216	5.43981	3.71638
cassava4.1_001077m|PACid:17979786	AT4G10780		LRR and NB-ARC domains-containing disease resistance protein	10.7061	12.7224	8.80916	12.2456
cassava4.1_033761m|PACid:17968462	AT3G14460		LRR and NB-ARC domains-containing disease resistance protein	0.800541	0.9298	1.4308	0.586043
cassava4.1_000244m|PACid:17962429	AT3G14460		LRR and NB-ARC domains-containing disease resistance protein	0.546934	0.613034	1.03677	1.15436
cassava4.1_001745m|PACid:17994141	AT3G14460		LRR and NB-ARC domains-containing disease resistance protein	5.01885	5.50452	6.70181	3.90938
cassava4.1_030826m|PACid:17981422	AT3G14460		LRR and NB-ARC domains-containing disease resistance protein	2.18588	2.25674	2.31514	3.40359
cassava4.1_024748m|PACid:17992421	AT3G14460		LRR and NB-ARC domains-containing disease resistance protein	1.22215	1.2557	1.41071	1.37398
cassava4.1_031340m|PACid:17981413	AT3G14460		LRR and NB-ARC domains-containing disease resistance protein	6.87615	7.03442	5.62884	4.50127
cassava4.1_033223m|PACid:17971615	AT1G12280		LRR and NB-ARC domains-containing disease resistance protein	1.42159	1.42252	6.60607	1.60564
cassava4.1_021972m|PACid:17967659	AT3G14460		LRR and NB-ARC domains-containing disease resistance protein	3.69798	3.57235	3.68334	3.04553
cassava4.1_000460m|PACid:17986591	AT3G14460		LRR and NB-ARC domains-containing disease resistance protein	2.91127	2.78225	3.64301	2.86991
cassava4.1_025251m|PACid:17973022	AT3G14460		LRR and NB-ARC domains-containing disease resistance protein	5.81249	5.3325	7.35955	8.43129
cassava4.1_032181m|PACid:17992412	AT3G14460		LRR and NB-ARC domains-containing disease resistance protein	9.51075	8.22283	7.71366	5.71526
cassava4.1_023037m|PACid:17986772	AT3G14460		LRR and NB-ARC domains-containing disease resistance protein	3.17763	2.73051	3.07479	2.13783
cassava4.1_002994m|PACid:17991746	AT3G14460		LRR and NB-ARC domains-containing disease resistance protein	13.3363	11.2354	14.984	11.4052
cassava4.1_032807m|PACid:17978655	AT3G14460		LRR and NB-ARC domains-containing disease resistance protein	6.76046	5.59536	6.11556	5.57364
cassava4.1_000323m|PACid:17962515	AT3G14460		LRR and NB-ARC domains-containing disease resistance protein	1.49424	1.20055	1.44099	2.29342
cassava4.1_026725m|PACid:17967321	AT3G14460		LRR and NB-ARC domains-containing disease resistance protein	2.7493	2.15858	3.22622	3.09303
cassava4.1_000204m|PACid:17989198	AT1G61310		LRR and NB-ARC domains-containing disease resistance protein	4.41863	2.98841	5.40644	4.37256
cassava4.1_024726m|PACid:17993954	AT3G14460		LRR and NB-ARC domains-containing disease resistance protein	2.98099	1.23821	2.06417	2.26977
cassava4.1_033909m|PACid:17974285	AT3G14460		LRR and NB-ARC domains-containing disease resistance protein	6.33915	2.49072	7.3787	7.37227
cassava4.1_027057m|PACid:17974328	AT3G14460		LRR and NB-ARC domains-containing disease resistance protein	1.54965	0.570092	1.49345	1.67782
cassava4.1_024277m|PACid:17982895	AT1G61190		LRR and NB-ARC domains-containing disease resistance protein	0.434233	0.12932	0.934192	1.11007
cassava4.1_031234m|PACid:17984214	AT3G14460		LRR and NB-ARC domains-containing disease resistance protein	1.01749	0.227266	0.451029	0.582716
cassava4.1_030310m|PACid:17960183	AT3G14460		LRR and NB-ARC domains-containing disease resistance protein	1.28633	0.22985	1.1112	0.269047
cassava4.1_025005m|PACid:17963364	AT3G07040	RPM1,RPS3	NB-ARC domain-containing disease resistance protein	0.15137	0.811435	1.80361	1.4511
cassava4.1_030592m|PACid:17991067	AT1G59780		NB-ARC domain-containing disease resistance protein	0.61672	2.23641	0.594353	0.379391
cassava4.1_001935m|PACid:17981330	AT3G07040	RPM1,RPS3	NB-ARC domain-containing disease resistance protein	2.38226	7.62676	2.9568	3.37844
cassava4.1_001124m|PACid:17980714	AT1G50180		NB-ARC domain-containing disease resistance protein	6.3135	15.4547	19.9737	15.8842
cassava4.1_032854m|PACid:17967952	AT3G14470		NB-ARC domain-containing disease resistance protein	1.17816	2.76615	5.18264	4.32673
cassava4.1_028813m|PACid:17984369	AT3G14470		NB-ARC domain-containing disease resistance protein	0.568853	1.33109	1.45243	1.45893
cassava4.1_005344m|PACid:17991556	AT3G07040	RPM1,RPS3	NB-ARC domain-containing disease resistance protein	0.888871	2.02147	3.04896	3.5493
cassava4.1_001830m|PACid:17967953	AT3G14470		NB-ARC domain-containing disease resistance protein	2.0622	4.61399	3.99027	3.52068
cassava4.1_003371m|PACid:17977386	AT3G14470		NB-ARC domain-containing disease resistance protein	0.575845	1.24662	0.23091	0.20846
cassava4.1_023325m|PACid:17989517	AT4G27220		NB-ARC domain-containing disease resistance protein	1.50407	2.80974	5.41713	3.4176
cassava4.1_025227m|PACid:17986578	AT4G26090	RPS2	NB-ARC domain-containing disease resistance protein	1.40271	2.58019	3.48201	2.12852
cassava4.1_025725m|PACid:17959779	AT3G14470		NB-ARC domain-containing disease resistance protein	1.08398	1.96055	3.78026	3.20732
cassava4.1_000426m|PACid:17980304	AT4G26090	RPS2	NB-ARC domain-containing disease resistance protein	4.41093	7.95473	7.76888	5.28413
cassava4.1_022549m|PACid:17991560	AT3G07040	RPM1,RPS3	NB-ARC domain-containing disease resistance protein	0.493232	0.858148	1.12126	1.76465
cassava4.1_032756m|PACid:17967949	AT3G14470		NB-ARC domain-containing disease resistance protein	3.9859	6.86012	1.49326	1.27866
cassava4.1_026581m|PACid:17971416	AT3G07040	RPM1,RPS3	NB-ARC domain-containing disease resistance protein	1.47659	2.44359	6.4228	5.84347
cassava4.1_001296m|PACid:17971415	AT3G07040	RPM1,RPS3	NB-ARC domain-containing disease resistance protein	4.19981	6.92832	6.20836	6.8432
cassava4.1_027638m|PACid:17987840	AT4G27220		NB-ARC domain-containing disease resistance protein	0.427326	0.661767	1.23049	1.01297
cassava4.1_034269m|PACid:17989520	AT4G27220		NB-ARC domain-containing disease resistance protein	1.06431	1.63995	4.93937	2.40356
cassava4.1_006209m|PACid:17994121	AT3G14470		NB-ARC domain-containing disease resistance protein	30.4758	46.4965	11.337	6.54316
cassava4.1_026208m|PACid:17972161	AT4G26090	RPS2	NB-ARC domain-containing disease resistance protein	13.7301	20.7842	28.8439	17.7449
cassava4.1_023205m|PACid:17972171	AT4G27220		NB-ARC domain-containing disease resistance protein	0.523275	0.791174	2.03835	1.95743
cassava4.1_029918m|PACid:17971424	AT3G07040	RPM1,RPS3	NB-ARC domain-containing disease resistance protein	1.07007	1.60726	3.34923	4.20061
cassava4.1_026248m|PACid:17971619	AT4G27220		NB-ARC domain-containing disease resistance protein	0.554186	0.825216	2.47622	1.7111
cassava4.1_027559m|PACid:17967950	AT3G14470		NB-ARC domain-containing disease resistance protein	9.43219	13.937	15.6693	7.58782
cassava4.1_002256m|PACid:17993135	AT4G26090	RPS2	NB-ARC domain-containing disease resistance protein	3.34486	4.83919	6.53868	3.41854
cassava4.1_026029m|PACid:17960701	AT4G26090	RPS2	NB-ARC domain-containing disease resistance protein	18.2076	26.3312	34.6544	21.243
cassava4.1_001198m|PACid:17961507	AT1G50180		NB-ARC domain-containing disease resistance protein	15.6981	22.4596	30.7774	29.9558
cassava4.1_000679m|PACid:17989538	AT4G26090	RPS2	NB-ARC domain-containing disease resistance protein	1.46221	2.03084	1.97984	1.27895
cassava4.1_032124m|PACid:17984590	AT4G26090	RPS2	NB-ARC domain-containing disease resistance protein	14.0912	19.4489	21.6268	13.0161
cassava4.1_034288m|PACid:17988984	AT1G50180		NB-ARC domain-containing disease resistance protein	0.921975	1.27049	1.25682	0.866145
cassava4.1_013941m|PACid:17975841	AT3G14470		NB-ARC domain-containing disease resistance protein	4.31488	5.90159	12.5359	10.362
cassava4.1_000368m|PACid:17965940	AT4G27220		NB-ARC domain-containing disease resistance protein	5.86418	7.99413	7.68203	9.20498
cassava4.1_028445m|PACid:17971408	AT3G07040	RPM1,RPS3	NB-ARC domain-containing disease resistance protein	2.24849	3.06115	6.19284	6.13994
cassava4.1_033234m|PACid:17972170	AT3G14470		NB-ARC domain-containing disease resistance protein	8.27707	11.0925	11.5574	7.52002
cassava4.1_034119m|PACid:17991239	AT4G27190		NB-ARC domain-containing disease resistance protein	2.32126	3.08635	3.07618	2.31288
cassava4.1_005951m|PACid:17992577	AT4G26090	RPS2	NB-ARC domain-containing disease resistance protein	9.12916	12.0956	14.1443	8.86742
cassava4.1_003932m|PACid:17968464	AT3G14470		NB-ARC domain-containing disease resistance protein	2.99814	3.94414	5.41479	3.48108
cassava4.1_002880m|PACid:17974215	AT3G07040	RPM1,RPS3	NB-ARC domain-containing disease resistance protein	14.0381	18.4038	16.4413	18.2314
cassava4.1_023669m|PACid:17967662	AT3G14470		NB-ARC domain-containing disease resistance protein	2.88363	3.77757	12.2523	8.97307
cassava4.1_032577m|PACid:17994145	AT3G14470		NB-ARC domain-containing disease resistance protein	3.08967	3.97405	2.4199	2.42338
cassava4.1_004875m|PACid:17986016	AT4G26090	RPS2	NB-ARC domain-containing disease resistance protein	18.9764	24.3992	10.3234	5.34824
cassava4.1_027583m|PACid:17969564	AT3G14470		NB-ARC domain-containing disease resistance protein	1.45902	1.8622	3.9581	3.05168
cassava4.1_004286m|PACid:17992578	AT4G26090	RPS2	NB-ARC domain-containing disease resistance protein	6.16225	7.84325	9.36019	7.41625
cassava4.1_000595m|PACid:17968399	AT3G14470		NB-ARC domain-containing disease resistance protein	3.89644	4.88974	3.6462	5.14723
cassava4.1_030415m|PACid:17974561	AT4G26090	RPS2	NB-ARC domain-containing disease resistance protein	20.8475	25.1771	9.99323	6.41539
cassava4.1_004694m|PACid:17963381	AT3G07040	RPM1,RPS3	NB-ARC domain-containing disease resistance protein	1.45337	1.7541	2.16465	1.3066
cassava4.1_032241m|PACid:17968465	AT3G14470		NB-ARC domain-containing disease resistance protein	4.90351	5.86965	6.52335	5.02851
cassava4.1_025993m|PACid:17982084	AT3G46710		NB-ARC domain-containing disease resistance protein	0.101389	0.12078	0.302019	3.49908
cassava4.1_022908m|PACid:17987831	AT4G27190		NB-ARC domain-containing disease resistance protein	6.27618	7.47317	17.3058	14.8349
cassava4.1_025473m|PACid:17980229	AT3G14470		NB-ARC domain-containing disease resistance protein	0.880252	1.0425	1.70742	1.0062
cassava4.1_031774m|PACid:17969686	AT3G14470		NB-ARC domain-containing disease resistance protein	6.72222	7.9584	13.9675	8.44768
cassava4.1_031524m|PACid:17993114	AT4G27190		NB-ARC domain-containing disease resistance protein	0.565846	0.655845	2.11832	1.32746
cassava4.1_001831m|PACid:17969687	AT4G27220		NB-ARC domain-containing disease resistance protein	3.45463	3.99984	5.14535	3.63128
cassava4.1_000468m|PACid:17987674	AT4G27190		NB-ARC domain-containing disease resistance protein	3.04326	3.44686	6.12086	5.35033
cassava4.1_025499m|PACid:17978687	AT4G26090	RPS2	NB-ARC domain-containing disease resistance protein	35.8966	40.283	34.7088	37.7676
cassava4.1_030633m|PACid:17984057	AT3G07040	RPM1,RPS3	NB-ARC domain-containing disease resistance protein	12.4154	13.7799	8.96067	5.09065
cassava4.1_025063m|PACid:17986753	AT3G14470		NB-ARC domain-containing disease resistance protein	7.38348	8.1444	6.58818	10.0434
cassava4.1_029941m|PACid:17962650	AT4G27190		NB-ARC domain-containing disease resistance protein	3.37093	3.71025	2.21445	1.15276
cassava4.1_033603m|PACid:17993133	AT4G27190		NB-ARC domain-containing disease resistance protein	0.756405	0.825977	3.78661	2.74669
cassava4.1_033310m|PACid:17967951	AT3G14470		NB-ARC domain-containing disease resistance protein	2.72441	2.92406	7.93105	5.51335
cassava4.1_001587m|PACid:17967671	AT3G14470		NB-ARC domain-containing disease resistance protein	12.8363	13.4623	14.0202	12.0379
cassava4.1_001977m|PACid:17967946	AT3G14470		NB-ARC domain-containing disease resistance protein	1.50934	1.57596	3.08765	1.8257
cassava4.1_001246m|PACid:17989248	AT3G07040	RPM1,RPS3	NB-ARC domain-containing disease resistance protein	0.186706	0.194611	0.950109	2.03392
cassava4.1_023493m|PACid:17986823	AT3G14470		NB-ARC domain-containing disease resistance protein	4.45506	4.59582	5.6777	6.82053
cassava4.1_002792m|PACid:17967947	AT3G14470		NB-ARC domain-containing disease resistance protein	13.1561	13.2257	8.1875	5.96423
cassava4.1_024090m|PACid:17980820	AT3G14470		NB-ARC domain-containing disease resistance protein	1.77138	1.77158	2.48079	1.35482
cassava4.1_003316m|PACid:17967322	AT3G14470		NB-ARC domain-containing disease resistance protein	5.86414	5.84982	8.07739	7.60825
cassava4.1_032490m|PACid:17982304	AT4G27190		NB-ARC domain-containing disease resistance protein	1.19223	1.17784	0.665892	0.527505
cassava4.1_034116m|PACid:17963064	AT3G14470		NB-ARC domain-containing disease resistance protein	9.73718	9.58995	17.01	11.9155
cassava4.1_000639m|PACid:17974332	AT3G14470		NB-ARC domain-containing disease resistance protein	0.851398	0.830884	1.3266	1.73968
cassava4.1_001752m|PACid:17975872	AT4G26090	RPS2	NB-ARC domain-containing disease resistance protein	2.46346	2.40243	4.52176	2.53999
cassava4.1_025014m|PACid:17971417	AT3G07040	RPM1,RPS3	NB-ARC domain-containing disease resistance protein	0.551141	0.537174	1.791	1.20516
cassava4.1_026617m|PACid:17994139	AT3G14470		NB-ARC domain-containing disease resistance protein	3.00667	2.91489	5.52623	2.67606
cassava4.1_000192m|PACid:17969365	AT4G27190		NB-ARC domain-containing disease resistance protein	9.71804	9.4164	13.8762	10.3681
cassava4.1_023081m|PACid:17986828	AT3G14470		NB-ARC domain-containing disease resistance protein	5.07992	4.89339	5.47122	6.78348
cassava4.1_032980m|PACid:17960355	AT3G07040	RPM1,RPS3	NB-ARC domain-containing disease resistance protein	0.452516	0.431247	1.50522	1.16733
cassava4.1_034387m|PACid:17992754	AT4G27190		NB-ARC domain-containing disease resistance protein	1.68542	1.60193	2.69187	1.35009
cassava4.1_000334m|PACid:17983334	AT3G14470		NB-ARC domain-containing disease resistance protein	1.38498	1.31534	1.83541	1.4142
cassava4.1_025258m|PACid:17975829	AT4G27190		NB-ARC domain-containing disease resistance protein	1.10069	1.03905	3.3406	2.25875
cassava4.1_022172m|PACid:17965325	AT4G27190		NB-ARC domain-containing disease resistance protein	5.70504	5.37203	8.97897	5.77652
cassava4.1_001439m|PACid:17989486	AT4G26090	RPS2	NB-ARC domain-containing disease resistance protein	3.34196	3.13148	3.71494	1.85833
cassava4.1_023922m|PACid:17966395	AT3G14470		NB-ARC domain-containing disease resistance protein	1.12919	1.05349	1.0716	0.898739
cassava4.1_003323m|PACid:17979794	AT4G27220		NB-ARC domain-containing disease resistance protein	6.48142	6.02709	5.58194	4.31134
cassava4.1_033994m|PACid:17993794	AT4G27190		NB-ARC domain-containing disease resistance protein	1.68503	1.55523	3.94083	2.44668
cassava4.1_033128m|PACid:17962473	AT3G14470		NB-ARC domain-containing disease resistance protein	1.62695	1.48153	1.77079	1.4397
cassava4.1_025649m|PACid:17978689	AT4G27190		NB-ARC domain-containing disease resistance protein	20.2856	18.2029	42.905	49.3364
cassava4.1_029764m|PACid:17966162	AT4G27220		NB-ARC domain-containing disease resistance protein	22.9686	20.6026	22.6192	15.225
cassava4.1_025665m|PACid:17971425	AT3G07040	RPM1,RPS3	NB-ARC domain-containing disease resistance protein	1.52174	1.35957	1.84152	3.05024
cassava4.1_026810m|PACid:17988266	AT3G46530	RPP13	NB-ARC domain-containing disease resistance protein	2.15628	1.92649	2.2359	2.48339
cassava4.1_004525m|PACid:17986452	AT3G07040	RPM1,RPS3	NB-ARC domain-containing disease resistance protein	13.627	12.1524	12.6711	16.7181
cassava4.1_000657m|PACid:17979975	AT3G14470		NB-ARC domain-containing disease resistance protein	2.24107	1.99047	1.74747	1.75089
cassava4.1_027184m|PACid:17985992	AT4G27220		NB-ARC domain-containing disease resistance protein	5.397	4.77103	7.62671	5.99268
cassava4.1_021010m|PACid:17990934	AT4G27190		NB-ARC domain-containing disease resistance protein	1.96243	1.72977	7.80735	4.77952
cassava4.1_000058m|PACid:17983598	AT4G27220		NB-ARC domain-containing disease resistance protein	8.1864	7.16501	12.1722	8.12526
cassava4.1_000496m|PACid:17967925	AT3G14470		NB-ARC domain-containing disease resistance protein	2.31714	2.02663	3.43299	3.17574
cassava4.1_027636m|PACid:17967948	AT3G14470		NB-ARC domain-containing disease resistance protein	6.40262	5.58413	2.7246	1.67396
cassava4.1_022732m|PACid:17989197	AT4G26090	RPS2	NB-ARC domain-containing disease resistance protein	10.5674	9.18683	20.5167	14.0768
cassava4.1_030808m|PACid:17994122	AT4G27220		NB-ARC domain-containing disease resistance protein	7.25886	6.25011	57.306	28.3199
cassava4.1_000350m|PACid:17991045	AT3G14470		NB-ARC domain-containing disease resistance protein	5.16445	4.43587	1.78268	1.2865
cassava4.1_030608m|PACid:17986764	AT3G14470		NB-ARC domain-containing disease resistance protein	13.4016	11.5091	12.4407	10.2495
cassava4.1_023680m|PACid:17992760	AT4G27190		NB-ARC domain-containing disease resistance protein	1.70763	1.46132	6.18984	2.91543
cassava4.1_025603m|PACid:17973752	AT3G14470		NB-ARC domain-containing disease resistance protein	2.82711	2.39575	2.67461	3.29919
cassava4.1_031820m|PACid:17978686	AT4G27190		NB-ARC domain-containing disease resistance protein	20.687	17.4693	20.5238	16.7649
cassava4.1_034162m|PACid:17973594	AT3G14470		NB-ARC domain-containing disease resistance protein	1.37263	1.1455	1.30303	1.12
cassava4.1_000559m|PACid:17986876	AT3G14470		NB-ARC domain-containing disease resistance protein	1.58094	1.31077	1.22443	0.978782
cassava4.1_033403m|PACid:17960196	AT4G27190		NB-ARC domain-containing disease resistance protein	5.83484	4.82974	7.41243	3.32024
cassava4.1_003918m|PACid:17975142	AT4G26090	RPS2	NB-ARC domain-containing disease resistance protein	1.46125	1.20025	0.947784	0.936622
cassava4.1_023508m|PACid:17986812	AT3G14470		NB-ARC domain-containing disease resistance protein	8.95428	7.24177	14.3479	11.11
cassava4.1_025604m|PACid:17979486	AT3G07040	RPM1,RPS3	NB-ARC domain-containing disease resistance protein	1.88195	1.51326	4.48477	4.07685
cassava4.1_001068m|PACid:17970416	AT4G27190		NB-ARC domain-containing disease resistance protein	8.30792	6.67499	7.49999	6.40692
cassava4.1_000325m|PACid:17967932	AT3G14470		NB-ARC domain-containing disease resistance protein	6.49583	5.20589	4.86961	6.0824
cassava4.1_000023m|PACid:17969332	AT4G27190		NB-ARC domain-containing disease resistance protein	3.58829	2.83337	3.93615	2.61026
cassava4.1_032626m|PACid:17969793	AT3G14470		NB-ARC domain-containing disease resistance protein	1.66845	1.3114	1.99744	1.52399
cassava4.1_030222m|PACid:17975143	AT4G26090	RPS2	NB-ARC domain-containing disease resistance protein	19.534	15.0956	22.5107	17.0363
cassava4.1_021049m|PACid:17986884	AT3G14470		NB-ARC domain-containing disease resistance protein	1.7708	1.3128	0.879147	1.28714
cassava4.1_029503m|PACid:17982109	AT3G14470		NB-ARC domain-containing disease resistance protein	19.2817	14.2484	33.5385	39.7178
cassava4.1_028467m|PACid:17960364	AT3G07040	RPM1,RPS3	NB-ARC domain-containing disease resistance protein	8.39857	5.94261	10.2947	10.418
cassava4.1_003520m|PACid:17978688	AT4G27220		NB-ARC domain-containing disease resistance protein	3.68413	2.50399	3.33269	3.14374
cassava4.1_024413m|PACid:17986802	AT3G14470		NB-ARC domain-containing disease resistance protein	4.99782	3.36636	3.75096	3.53211
cassava4.1_034172m|PACid:17983599	AT4G27190		NB-ARC domain-containing disease resistance protein	3.59337	2.38826	4.86248	3.27674
cassava4.1_024920m|PACid:17968180	AT4G27220		NB-ARC domain-containing disease resistance protein	6.81247	4.09265	11.1612	6.87879
cassava4.1_023789m|PACid:17977996	AT4G27220		NB-ARC domain-containing disease resistance protein	1.15984	0.685259	1.86679	1.17383
cassava4.1_001175m|PACid:17988055	AT4G27220		NB-ARC domain-containing disease resistance protein	2.38573	1.38001	1.48055	1.80727
cassava4.1_024019m|PACid:17960689	AT1G50180		NB-ARC domain-containing disease resistance protein	2.04037	1.00963	2.61816	3.529
cassava4.1_001722m|PACid:17985068	AT3G14470		NB-ARC domain-containing disease resistance protein	1.05061	0.384695	0.923482	0.936622
cassava4.1_034017m|PACid:17974333	AT3G14470		NB-ARC domain-containing disease resistance protein	2.30912	0.716948	2.21964	2.22648
cassava4.1_034199m|PACid:17983166	AT3G14470		NB-ARC domain-containing disease resistance protein	3.37682	1.04648	2.54256	1.98075
